# Supplementary material for: (Z)-4-Bromo-N-{(Z)-3-[(4-bromo-2,6-diisopropyl­phen­yl)imino]­butan-2-yl­idene}-2,6-diisopropyl­aniline
Source: Acta Crystallogr Sect E Struct Rep Online. 2013 Jan 9;69(Pt 2):o216. doi: 10.1107/S160053681205194X (PMC3569751; doi:10.1107/S160053681205194X)
Supplement: Supplementary file 2 [file e-69-0o216-Isup2.hkl]

# 
# h,k,l, Fc-squared, Fo-squared, sigma(Fo-squared) and status flag 
# 
data_I
_shelx_title ' P21n in P2(1)/n' 
_shelx_refln_list_code          4 
_shelx_F_calc_maximum      182.11 
_exptl_crystal_F_000       580.00 
_reflns_d_resolution_high  0.8257 
 
loop_ 
 _symmetry_equiv_pos_as_xyz 
 'x, y, z' 
 '-x+1/2, y+1/2, -z+1/2' 
 '-x, -y, -z' 
 'x-1/2, -y-1/2, z-1/2' 
 
_cell_length_a     9.0994 
_cell_length_b    12.1988 
_cell_length_c    13.5662 
_cell_angle_alpha  90.000 
_cell_angle_beta  104.905 
_cell_angle_gamma  90.000 
 
_shelx_F_squared_multiplier     1.000 
 
loop_ 
 _refln_index_h 
 _refln_index_k 
 _refln_index_l 
 _refln_F_squared_calc 
 _refln_F_squared_meas 
 _refln_F_squared_sigma 
 _refln_observed_status 
   2   0   0    12748.75    12385.71    160.73 o 
   4   0   0     1742.31     1619.97     27.69 o 
   6   0   0        8.73       18.26     11.52 o 
   8   0   0       28.02       19.20     17.66 o 
   1   1   0     3802.98     3730.12     46.38 o 
   2   1   0     6615.48     6903.12     74.47 o 
   3   1   0     2447.71     2387.04     25.07 o 
   4   1   0     1435.24     1493.80     18.61 o 
   5   1   0      268.97      299.68      9.86 o 
   6   1   0      993.55     1031.92     17.92 o 
   7   1   0       62.03       67.40     13.61 o 
   8   1   0      171.18      194.32     16.42 o 
   9   1   0        6.79       19.34     18.74 o 
  10   1   0        2.23       32.66     30.33 o 
   0   2   0     2616.29     2945.69     56.99 o 
   1   2   0     9293.96     9609.26    105.99 o 
   2   2   0      301.06      295.46      6.82 o 
   3   2   0     1087.71     1013.52     17.79 o 
   4   2   0      490.51      389.29      8.80 o 
   5   2   0     1130.91     1117.33     15.87 o 
   6   2   0      471.58      424.75     12.91 o 
   7   2   0       38.44       20.39     13.83 o 
   8   2   0        7.42       18.09     14.31 o 
   9   2   0       60.46       64.68     26.87 o 
  10   2   0       13.29        1.00     31.66 o 
   1   3   0     1321.99     1328.63     17.57 o 
   2   3   0     4544.01     4944.99     55.80 o 
   3   3   0     4917.30     4784.59     43.42 o 
   4   3   0      794.94      914.51     12.98 o 
   5   3   0       94.61      121.27      7.47 o 
   6   3   0       81.22       90.01     11.87 o 
   7   3   0     1270.22     1181.72     26.68 o 
   8   3   0       28.24        5.71     14.98 o 
   9   3   0        4.12       -9.63     18.01 o 
  10   3   0       14.71       23.33     33.66 o 
   0   4   0     2099.51     1935.35     29.05 o 
   1   4   0     1126.36     1404.24     37.15 o 
   2   4   0       50.78       36.78      6.19 o 
   3   4   0        7.75       -7.65      6.21 o 
   4   4   0     2991.83     3025.16     32.96 o 
   5   4   0     1467.84     1453.55     22.66 o 
   6   4   0       55.28       53.90     11.67 o 
   7   4   0       92.57       96.88     14.73 o 
   8   4   0       96.65       73.87     25.24 o 
   9   4   0       76.43      103.54     20.37 o 
  10   4   0        9.20       23.10     24.80 o 
   1   5   0      447.78      475.46      8.71 o 
   2   5   0     3887.10     3656.17     44.39 o 
   3   5   0     1018.92      991.79     18.59 o 
   4   5   0      532.15      603.26     26.79 o 
   5   5   0      387.61      376.75     26.60 o 
   6   5   0      521.45      464.40     18.43 o 
   7   5   0       10.35       -7.99     15.02 o 
   8   5   0      163.72      201.56     19.77 o 
   9   5   0       25.34       19.55     37.92 o 
  10   5   0       80.90       57.68     40.83 o 
   0   6   0     4200.00     3506.63     74.66 o 
   1   6   0      666.35      582.14     18.03 o 
   2   6   0      478.38      399.54     12.50 o 
   3   6   0      284.94      294.80     12.88 o 
   4   6   0     1241.95     1245.32     24.64 o 
   5   6   0      161.33      172.97     14.59 o 
   6   6   0      187.51      188.55     16.73 o 
   7   6   0       58.95       60.34     16.60 o 
   8   6   0       30.82       42.22     19.42 o 
   9   6   0       13.46       54.14     23.79 o 
   1   7   0      413.36      431.66     11.44 o 
   2   7   0      302.31      382.49     18.66 o 
   3   7   0     1783.48     1678.05     33.83 o 
   4   7   0      617.45      629.44     18.75 o 
   5   7   0        3.00        4.60     12.47 o 
   6   7   0        2.12       -3.67     14.71 o 
   7   7   0      158.39      163.09     19.72 o 
   8   7   0      169.43      161.58     22.04 o 
   9   7   0       12.98       32.77     26.26 o 
   0   8   0      410.13      382.37     16.00 o 
   1   8   0     2408.02     2291.76     40.89 o 
   2   8   0        5.36        5.08      9.84 o 
   3   8   0      269.26      359.90     17.90 o 
   4   8   0       64.24       82.30     16.03 o 
   5   8   0      411.15      437.68     22.56 o 
   6   8   0      111.66      112.44     17.27 o 
   7   8   0        0.69        6.36     17.35 o 
   8   8   0       50.47       62.05     20.74 o 
   1   9   0       37.46       51.25     10.22 o 
   2   9   0      437.74      395.41     28.16 o 
   3   9   0     1243.38     1216.99     28.49 o 
   4   9   0       41.02        6.46     14.20 o 
   5   9   0      231.92      239.81     29.42 o 
   6   9   0      229.34      254.31     29.54 o 
   7   9   0      140.23      114.00     21.57 o 
   8   9   0        6.98        1.34     26.57 o 
   0  10   0      367.96      354.30     29.33 o 
   1  10   0       13.46       -1.09     15.04 o 
   2  10   0       11.14        2.35     14.83 o 
   3  10   0       75.82       74.82     18.02 o 
   4  10   0       74.87       77.19     30.83 o 
   5  10   0      119.97      130.02     21.86 o 
   6  10   0       44.65       69.33     23.62 o 
   7  10   0       94.54      118.67     47.16 o 
   1  11   0       24.71        9.39     17.09 o 
   2  11   0      370.33      386.53     23.82 o 
   3  11   0       19.62      -12.59     18.64 o 
   4  11   0      263.69      263.98     24.56 o 
   5  11   0       74.26       62.09     28.83 o 
   6  11   0       56.24       50.23     28.66 o 
   7  11   0        2.97        7.15     25.99 o 
   0  12   0      177.71      204.31     30.66 o 
   1  12   0       27.44       16.43     18.97 o 
   2  12   0       15.70        3.77     19.68 o 
   3  12   0        2.16      -10.14     22.83 o 
   4  12   0       13.04       16.32     17.13 o 
   5  12   0       76.23      115.04     25.15 o 
   6  12   0       63.29       24.99     43.66 o 
   1  13   0       47.57       81.97     21.91 o 
   2  13   0       26.52       34.49     21.68 o 
   3  13   0       45.25       17.60     46.00 o 
   4  13   0        3.00       -5.80     24.83 o 
   5  13   0        2.80       41.15     20.31 o 
   0  14   0        3.00        9.67     35.00 o 
   1  14   0       75.95       73.96     41.83 o 
   2  14   0        0.30      -32.19     21.46 o 
   3  14   0       26.16       22.77     24.59 o 
  -7   0   1     1017.72     1010.81     26.98 o 
  -5   0   1     3281.43     3275.32     49.96 o 
  -3   0   1     8709.42     8409.66    111.12 o 
   1   0   1     2832.76     2963.35     44.33 o 
   3   0   1      700.58      935.43     34.16 o 
   5   0   1     2294.24     2316.54     39.21 o 
   7   0   1     1013.73     1049.22     40.00 o 
   9   0   1       14.66       23.41     19.89 o 
  -9   1   1      108.73       97.66     29.00 o 
  -8   1   1       72.07       81.66     15.01 o 
  -7   1   1      413.44      422.16     16.21 o 
  -6   1   1      834.41      857.23     15.87 o 
  -5   1   1     4779.17     4925.73     49.99 o 
  -4   1   1      243.39      280.32      8.04 o 
  -3   1   1      526.80      539.50     10.08 o 
  -2   1   1     1792.16     1881.48     34.88 o 
  -1   1   1      682.45      676.97      9.48 o 
   0   1   1      167.81      190.31      6.33 o 
   1   1   1     7105.25     7037.50     75.50 o 
   2   1   1     4151.16     4118.79     36.70 o 
   3   1   1      787.05      912.98     12.64 o 
   4   1   1     2840.47     2710.86     42.09 o 
   5   1   1     2025.51     2271.75     27.55 o 
   6   1   1      197.72      221.25     12.70 o 
   7   1   1       66.79       50.35     12.41 o 
   8   1   1      196.88      176.79     17.63 o 
   9   1   1      155.15      175.06     22.98 o 
  10   1   1       18.10       -6.47     19.95 o 
  -9   2   1       26.51       34.46     19.83 o 
  -8   2   1      754.11      779.45     21.30 o 
  -7   2   1        1.76        6.14      9.28 o 
  -6   2   1        9.37        2.48      7.38 o 
  -5   2   1       81.17       71.56      6.93 o 
  -4   2   1     5773.35     6206.71     55.68 o 
  -3   2   1       18.02       53.80      4.85 o 
  -2   2   1     5576.21     5589.19     64.60 o 
  -1   2   1       34.98       38.77      3.64 o 
   0   2   1       25.83       35.91      2.93 o 
   1   2   1    22081.80    22744.85    233.51 o 
   2   2   1     3225.07     3544.07     35.18 o 
   3   2   1     1604.94     1589.74     19.26 o 
   4   2   1      186.61      156.64     10.17 o 
   5   2   1      239.73      223.20      8.96 o 
   6   2   1     1503.74     1401.85     35.12 o 
   7   2   1        5.61       19.11     10.58 o 
   8   2   1       11.22        8.30     16.13 o 
   9   2   1        4.61       11.32     17.99 o 
  10   2   1       43.07       30.97     21.13 o 
  -9   3   1       79.43       77.43     18.76 o 
  -8   3   1        3.36       -3.62     14.44 o 
  -7   3   1       12.04       10.63     12.37 o 
  -6   3   1     1540.65     1607.43     24.88 o 
  -5   3   1      217.74      192.01     10.17 o 
  -4   3   1     1938.48     2152.83     26.46 o 
  -3   3   1      303.83      272.58      6.39 o 
  -2   3   1     4937.27     4574.24     51.69 o 
  -1   3   1      643.00      493.50     11.31 o 
   0   3   1    14755.36    14933.17    136.82 o 
   1   3   1     1894.95     2033.68     21.37 o 
   2   3   1     3523.85     3579.75     35.95 o 
   3   3   1       57.01       56.70      8.03 o 
   4   3   1     4115.47     4009.65     38.56 o 
   5   3   1       13.69        9.53      6.68 o 
   6   3   1        7.05       -1.81      9.95 o 
   7   3   1       35.11       46.85     12.79 o 
   8   3   1      157.69      158.12     18.17 o 
   9   3   1       19.29       27.99     19.17 o 
  10   3   1       15.07       -1.51     23.30 o 
  -9   4   1      184.62      165.65     33.00 o 
  -8   4   1      284.68      285.68     17.08 o 
  -7   4   1      529.57      572.75     18.10 o 
  -6   4   1        0.02       -0.08     10.48 o 
  -5   4   1       85.24       67.78      9.61 o 
  -4   4   1      922.28      890.13     13.94 o 
  -3   4   1     5132.64     5010.79     58.11 o 
  -2   4   1     1938.60     1923.43     25.27 o 
  -1   4   1       36.36       64.68     12.83 o 
   0   4   1      814.55      830.48     10.94 o 
   1   4   1      931.37      848.64     16.36 o 
   2   4   1     4430.47     4785.42     47.31 o 
   3   4   1      759.48      731.29     12.02 o 
   4   4   1       11.25        7.58      5.84 o 
   5   4   1      352.85      400.93     15.50 o 
   6   4   1      394.77      433.28     31.08 o 
   7   4   1       22.32       27.44     14.33 o 
   8   4   1       17.10        9.54     17.24 o 
   9   4   1       64.09       72.06     22.25 o 
  10   4   1        0.57        8.58     25.37 o 
  -9   5   1      107.52      112.99     32.33 o 
  -8   5   1       59.05       41.96     15.59 o 
  -7   5   1      161.43      164.36     15.61 o 
  -6   5   1      166.85      173.92     13.88 o 
  -5   5   1     2068.72     1872.89     29.94 o 
  -4   5   1       49.05       69.83      9.30 o 
  -3   5   1       56.13       74.34     14.14 o 
  -2   5   1      445.76      412.64     13.43 o 
  -1   5   1     6382.50     6677.94     63.80 o 
   0   5   1     1120.69     1199.52     15.05 o 
   1   5   1       76.79       78.08      6.01 o 
   2   5   1        2.89       -5.07      4.41 o 
   3   5   1     4045.32     4187.23     50.51 o 
   4   5   1       75.68       64.94     10.39 o 
   5   5   1      359.57      335.39     15.36 o 
   6   5   1      102.90       96.42     16.84 o 
   7   5   1       70.91       66.27     16.65 o 
   8   5   1        0.21       10.96     18.54 o 
   9   5   1       81.05      100.60     42.25 o 
  -9   6   1      167.34      164.32     35.33 o 
  -8   6   1       70.09      101.56     28.73 o 
  -7   6   1      196.70      200.12     29.27 o 
  -6   6   1      458.81      475.75     19.42 o 
  -5   6   1       90.42       82.85     12.40 o 
  -4   6   1       67.60      101.86     11.52 o 
  -3   6   1     2409.92     2455.60     36.97 o 
  -2   6   1      428.48      374.61     14.73 o 
  -1   6   1       34.54       28.98      6.75 o 
   0   6   1      450.93      346.58      8.72 o 
   1   6   1     3023.19     2827.72     30.47 o 
   2   6   1     1185.62     1075.63     15.49 o 
   3   6   1      531.19      448.04     15.23 o 
   4   6   1      674.40      675.52     18.66 o 
   5   6   1     1353.48     1361.04     26.81 o 
   6   6   1      154.29      153.30     17.10 o 
   7   6   1      505.82      487.16     29.57 o 
   8   6   1       36.94       61.85     18.67 o 
   9   6   1        3.73       10.72     27.56 o 
  -9   7   1        5.49       34.00     33.66 o 
  -8   7   1       56.54       32.33     29.66 o 
  -7   7   1      301.37      268.06     38.28 o 
  -6   7   1      407.19      374.00     29.63 o 
  -5   7   1      430.69      496.53     19.14 o 
  -4   7   1      853.66      795.85     20.33 o 
  -3   7   1      389.80      404.14     37.50 o 
  -2   7   1      619.27      572.19     19.68 o 
  -1   7   1     1931.75     2044.48     28.89 o 
   0   7   1      301.93      250.97      9.62 o 
   1   7   1      414.77      415.74     10.61 o 
   2   7   1      915.38      839.98     19.06 o 
   3   7   1       18.68       15.40     11.56 o 
   4   7   1      805.30      774.55     20.66 o 
   5   7   1       40.29       40.71     13.94 o 
   6   7   1        5.65      -10.32     15.16 o 
   7   7   1        6.07      -23.49     15.66 o 
   8   7   1      123.12      159.15     40.26 o 
   9   7   1       76.78       74.98     24.38 o 
  -9   8   1       44.43       28.00     35.33 o 
  -8   8   1      188.42      205.31     36.33 o 
  -7   8   1      119.69      116.67     23.83 o 
  -6   8   1       62.18       70.21     19.77 o 
  -5   8   1       20.95       11.77     16.40 o 
  -4   8   1      553.82      557.69     23.17 o 
  -3   8   1        6.23       25.24     13.04 o 
  -2   8   1     1481.91     1288.28     23.31 o 
  -1   8   1        3.40        2.40      8.36 o 
   0   8   1      174.92      194.14     10.58 o 
   1   8   1       72.75       82.00     10.58 o 
   2   8   1     1232.53     1171.01     23.40 o 
   3   8   1      501.36      479.98     21.61 o 
   4   8   1      535.97      515.79     19.09 o 
   5   8   1       18.41        0.12     15.35 o 
   6   8   1      697.02      734.30     25.91 o 
   7   8   1       10.18        0.95     19.09 o 
   8   8   1       20.56       -4.73     21.81 o 
  -8   9   1       33.46      -12.00     29.66 o 
  -7   9   1        6.26      -21.47     32.66 o 
  -6   9   1      357.25      400.78     25.92 o 
  -5   9   1      476.22      550.61     38.33 o 
  -4   9   1      106.04      111.81     17.13 o 
  -3   9   1      161.28      209.81     24.39 o 
  -2   9   1     1100.17     1018.50     21.93 o 
  -1   9   1      221.12      217.96     19.71 o 
   0   9   1      631.79      617.92     32.33 o 
   1   9   1      116.63      161.85     21.89 o 
   2   9   1        0.65       -6.55     11.86 o 
   3   9   1      598.81      580.16     19.24 o 
   4   9   1      129.07       99.89     17.57 o 
   5   9   1       39.80       55.80     15.86 o 
   6   9   1       22.03       31.26     17.71 o 
   7   9   1      159.02      175.16     22.45 o 
   8   9   1       46.33       64.93     38.66 o 
  -7  10   1      198.38      225.40     36.50 o 
  -6  10   1       45.26       41.33     27.50 o 
  -5  10   1        6.05      -16.68     17.53 o 
  -4  10   1       26.99       22.18     16.85 o 
  -3  10   1      325.41      286.65     20.19 o 
  -2  10   1       76.91      104.16     14.16 o 
  -1  10   1        6.51       -5.44     15.33 o 
   0  10   1      133.12      157.48     18.83 o 
   1  10   1      710.80      751.62     54.66 o 
   2  10   1      541.69      531.57     39.11 o 
   3  10   1        0.55      -10.61     13.29 o 
   4  10   1        1.68      -21.98     14.65 o 
   5  10   1      236.10      251.97     20.63 o 
   6  10   1       50.89       30.65     18.49 o 
   7  10   1       36.99       50.99     22.29 o 
  -7  11   1       42.87        5.45     20.81 o 
  -6  11   1        3.25       13.79     19.05 o 
  -5  11   1      253.08      258.07     19.44 o 
  -4  11   1      245.27      240.41     18.17 o 
  -3  11   1       48.29       50.63     14.27 o 
  -2  11   1      133.18      127.41     19.44 o 
  -1  11   1      500.44      499.27     24.63 o 
   0  11   1       82.18       97.58     18.60 o 
   1  11   1       26.47       27.30     18.26 o 
   2  11   1      104.92       89.17     19.29 o 
   3  11   1      342.71      355.34     23.68 o 
   4  11   1        8.54        3.78     20.08 o 
   5  11   1       91.70       72.59     20.09 o 
   6  11   1      132.69      153.59     23.32 o 
  -6  12   1       99.36       87.98     20.92 o 
  -5  12   1      136.81      139.30     20.07 o 
  -4  12   1        4.27       -5.73     16.19 o 
  -3  12   1        8.14      -12.76     18.97 o 
  -2  12   1      133.38      170.48     22.33 o 
  -1  12   1        1.27       -0.50     18.61 o 
   0  12   1      120.13      108.04     30.66 o 
   1  12   1       58.79       79.39     20.57 o 
   2  12   1      115.05       83.61     21.13 o 
   3  12   1       77.72       78.79     29.00 o 
   4  12   1       55.69       20.27     22.21 o 
   5  12   1        0.13      -11.50     23.30 o 
   6  12   1       44.46       40.54     26.14 o 
  -5  13   1        3.51       -8.04     18.87 o 
  -4  13   1       38.03       49.71     21.85 o 
  -3  13   1       44.51       28.21     23.66 o 
  -2  13   1        2.89        4.50     23.19 o 
  -1  13   1       14.56       16.78     22.23 o 
   0  13   1       39.21        9.12     22.93 o 
   1  13   1        9.88       -4.30     20.81 o 
   2  13   1       54.81       55.72     22.57 o 
   3  13   1       28.78        0.60     21.94 o 
   4  13   1       50.77       11.02     24.02 o 
  -3  14   1        8.50       41.88     30.16 o 
  -2  14   1        7.65        3.42     48.49 o 
  -1  14   1        0.77      -17.50     22.50 o 
   0  14   1        6.93       -4.09     22.30 o 
   1  14   1       22.35       24.61     23.24 o 
   2  14   1       20.16       11.24     22.82 o 
   3  14   1       20.08       44.62     37.50 o 
  -8   0   2      348.52      371.63     29.00 o 
  -6   0   2     2304.88     2424.08     57.33 o 
  -4   0   2      115.91       72.66      9.33 o 
  -2   0   2     1161.73     1115.88     25.33 o 
   0   0   2    12655.81    12465.21    161.55 o 
   2   0   2     6741.12     6178.40     83.67 o 
   4   0   2     1639.49     1383.49     27.08 o 
   6   0   2     1588.04     1616.24     34.24 o 
   8   0   2       82.41       88.81     33.50 o 
 -10   1   2       84.29       75.99     39.33 o 
  -8   1   2      227.81      200.98     26.66 o 
  -7   1   2        5.44        5.67     18.33 o 
  -6   1   2      116.21      114.32     16.66 o 
  -5   1   2      295.46      201.65     15.33 o 
  -4   1   2     3762.99     3716.46     52.79 o 
  -3   1   2     3199.86     3289.32     32.52 o 
  -2   1   2     3386.48     3197.35     43.28 o 
  -1   1   2     1671.12     1491.32     18.88 o 
   0   1   2    12206.28    12526.94    114.82 o 
   1   1   2    12336.90    13307.25    122.36 o 
   2   1   2      510.83      417.05      7.18 o 
   3   1   2      324.44      271.33      7.99 o 
   4   1   2      677.54      689.34     12.97 o 
   5   1   2      544.90      565.32     13.65 o 
   6   1   2      209.03      248.10     11.59 o 
   7   1   2       65.54       77.32     13.33 o 
   8   1   2       11.70       15.75     14.45 o 
   9   1   2        9.97        2.75     20.85 o 
  10   1   2        3.30       11.07     19.73 o 
 -10   2   2        3.76        0.24     32.00 o 
  -9   2   2       15.43       63.33     47.99 o 
  -8   2   2        3.99       15.96     19.98 o 
  -7   2   2      948.23      905.93     20.65 o 
  -6   2   2      169.95      171.07     11.06 o 
  -5   2   2     1138.27     1167.84     19.87 o 
  -4   2   2     3007.80     3280.90     35.00 o 
  -3   2   2     6513.21     6655.81     58.08 o 
  -2   2   2     4544.36     4462.50     39.34 o 
  -1   2   2    10394.66    11030.27    101.45 o 
   0   2   2     3846.77     4100.57     39.33 o 
   1   2   2     1626.30     1604.15     17.75 o 
   2   2   2      114.45      111.89      5.18 o 
   3   2   2     3454.58     3484.94     33.33 o 
   4   2   2      483.39      448.71     10.18 o 
   5   2   2        6.09       18.04     11.93 o 
   6   2   2        3.22       -6.95     10.93 o 
   7   2   2      342.43      365.12     26.22 o 
   8   2   2       73.51       45.15     20.31 o 
   9   2   2        0.67      -14.55     18.02 o 
  10   2   2        1.40       -5.52     20.83 o 
 -10   3   2       15.97      -14.55     29.83 o 
  -9   3   2       70.61       31.33     48.99 o 
  -8   3   2        4.38       36.52     20.95 o 
  -7   3   2       62.63       29.90     14.09 o 
  -6   3   2       89.57       99.10     10.04 o 
  -5   3   2     1771.71     1850.80     23.64 o 
  -4   3   2       15.49       42.51      5.83 o 
  -3   3   2     1953.06     2056.95     22.93 o 
  -2   3   2       70.21       56.20      4.91 o 
  -1   3   2    16388.59    16246.87    148.73 o 
   0   3   2      755.73      744.87     10.11 o 
   1   3   2    19839.47    19572.46    179.40 o 
   2   3   2     1613.52     1504.85     18.28 o 
   3   3   2        2.42        5.06      5.04 o 
   4   3   2     1209.21     1086.92     21.07 o 
   5   3   2      989.12      999.81     16.01 o 
   6   3   2       23.69       21.22      9.43 o 
   7   3   2       71.65       67.62     15.05 o 
   8   3   2       39.92       16.46     18.41 o 
   9   3   2       16.81       23.45     18.92 o 
  10   3   2        1.85       -6.38     28.21 o 
 -10   4   2      140.66      183.31     41.00 o 
  -9   4   2        0.37       58.99     50.99 o 
  -8   4   2        0.41       -9.14     20.23 o 
  -7   4   2      908.31      889.20     23.99 o 
  -6   4   2      517.29      495.72     18.27 o 
  -5   4   2       29.61       26.78      9.98 o 
  -4   4   2       56.54       82.07      6.13 o 
  -3   4   2     6762.31     7432.49    100.75 o 
  -2   4   2     4413.63     4101.29     47.46 o 
  -1   4   2     1701.09     1752.83     19.39 o 
   0   4   2       75.91       70.30      4.67 o 
   1   4   2       80.29       67.75      5.24 o 
   2   4   2     2190.32     2011.49     23.30 o 
   3   4   2       32.75       24.31      8.23 o 
   4   4   2      177.93      184.95     16.40 o 
   5   4   2      214.79      241.61     18.94 o 
   6   4   2      227.15      236.24     15.77 o 
   7   4   2      174.68      197.83     21.41 o 
   8   4   2       84.51       81.62     18.01 o 
   9   4   2       56.16       77.64     20.69 o 
 -10   5   2        6.46      -54.66     42.66 o 
  -9   5   2       46.41       85.32     50.66 o 
  -8   5   2      144.37      140.19     24.77 o 
  -7   5   2       65.20       85.22     17.70 o 
  -6   5   2      272.44      309.27     16.68 o 
  -5   5   2       31.96       63.01     15.67 o 
  -4   5   2     3897.77     3817.46     57.73 o 
  -3   5   2       70.61       51.37      7.56 o 
  -2   5   2       11.58       14.33     10.92 o 
  -1   5   2      352.10      346.63      7.92 o 
   0   5   2     7340.71     7394.24     70.81 o 
   1   5   2       33.45       29.27      5.21 o 
   2   5   2     2777.52     2678.44     30.84 o 
   3   5   2       19.08       25.15      6.37 o 
   4   5   2      596.34      617.04     26.22 o 
   5   5   2      221.74      158.23     15.61 o 
   6   5   2       59.21       42.43     14.18 o 
   7   5   2       50.83       22.40     16.68 o 
   8   5   2       34.27       57.87     18.96 o 
   9   5   2        1.11       10.27     20.94 o 
  -8   6   2      357.20      303.30     34.00 o 
  -7   6   2       13.69       20.70     18.34 o 
  -6   6   2      582.63      556.16     23.79 o 
  -5   6   2      684.76      703.52     22.51 o 
  -4   6   2      488.25      472.01     19.02 o 
  -3   6   2       86.50       85.89      9.32 o 
  -2   6   2     2683.10     2610.71     33.98 o 
  -1   6   2      939.71      828.43     12.85 o 
   0   6   2       11.11        1.91      5.32 o 
   1   6   2       11.34       -0.12      5.80 o 
   2   6   2     1777.66     1854.41     29.01 o 
   3   6   2       31.98       48.64     10.32 o 
   4   6   2     2010.93     1885.07     33.87 o 
   5   6   2      418.40      418.28     18.30 o 
   6   6   2        0.93        3.62     18.22 o 
   7   6   2      132.05      170.90     19.07 o 
   8   6   2      122.30      122.45     20.90 o 
   9   6   2        1.73      -28.99     26.32 o 
  -9   7   2      142.42      149.32     45.33 o 
  -8   7   2       16.21       -4.33     26.00 o 
  -7   7   2      130.07      133.79     24.33 o 
  -6   7   2      341.65      359.47     22.03 o 
  -5   7   2      696.90      668.41     23.57 o 
  -4   7   2      550.37      538.89     16.87 o 
  -3   7   2     1315.55     1152.79     21.68 o 
  -2   7   2       55.58       70.02      9.28 o 
  -1   7   2      818.62      747.93     13.05 o 
   0   7   2      556.09      629.08     12.52 o 
   1   7   2      834.62      870.76     15.25 o 
   2   7   2      506.58      500.33     15.76 o 
   3   7   2       40.73       14.96     14.37 o 
   4   7   2      113.25       98.20     20.08 o 
   5   7   2       37.32       37.15     14.69 o 
   6   7   2       84.79       62.84     16.22 o 
   7   7   2       35.40       41.24     32.19 o 
   8   7   2       20.56       18.88     21.30 o 
  -9   8   2        8.21      -15.40     25.72 o 
  -8   8   2       70.29       18.79     26.00 o 
  -7   8   2      412.08      456.69     27.20 o 
  -6   8   2       53.73       37.78     14.88 o 
  -5   8   2       93.55       84.51     14.71 o 
  -4   8   2      193.99      206.18     14.38 o 
  -3   8   2      598.65      592.41     17.45 o 
  -2   8   2        2.99       14.41      9.57 o 
  -1   8   2      384.62      384.22     13.98 o 
   0   8   2       74.69       97.51      8.23 o 
   1   8   2       63.63       45.01     10.14 o 
   2   8   2        1.41       24.62     11.07 o 
   3   8   2     1620.57     1505.13     28.82 o 
   4   8   2      366.62      305.28     17.73 o 
   5   8   2       63.24       38.28     16.32 o 
   6   8   2      170.46      220.16     20.66 o 
   7   8   2      116.23      113.77     27.08 o 
   8   8   2       18.57       25.50     21.70 o 
  -8   9   2      110.89       64.22     26.03 o 
  -7   9   2        3.42      -12.84     20.81 o 
  -6   9   2       12.15        8.46     16.03 o 
  -5   9   2      608.34      568.03     25.90 o 
  -4   9   2       17.46        9.22     12.41 o 
  -3   9   2      567.56      579.02     18.71 o 
  -2   9   2        5.00       18.23     10.90 o 
  -1   9   2      271.46      313.61     14.03 o 
   0   9   2      592.62      583.32     32.50 o 
   1   9   2      291.49      294.23     14.55 o 
   2   9   2      152.24      123.06     14.07 o 
   3   9   2        0.12       11.70     13.29 o 
   4   9   2       92.40      145.83     16.35 o 
   5   9   2       61.38       86.29     17.49 o 
   6   9   2       30.69       25.23     18.54 o 
   7   9   2       52.87       29.76     20.34 o 
   8   9   2       71.14       90.96     25.84 o 
  -8  10   2        0.21      -21.54     25.95 o 
  -7  10   2      105.93      126.28     53.49 o 
  -6  10   2      237.28      255.88     22.33 o 
  -5  10   2       10.71       13.32     15.00 o 
  -4  10   2      296.07      303.86     18.20 o 
  -3  10   2      224.58      228.62     15.93 o 
  -2  10   2      926.69      930.22     22.55 o 
  -1  10   2       61.86       62.47     17.33 o 
   0  10   2       50.49       27.95     20.16 o 
   1  10   2       89.72       63.45     12.64 o 
   2  10   2      157.05      161.05     16.20 o 
   3  10   2       71.13       69.47     15.54 o 
   4  10   2       47.83       48.31     16.96 o 
   5  10   2       79.29       84.68     19.17 o 
   6  10   2       28.74        3.21     20.40 o 
   7  10   2        7.75       20.97     22.54 o 
  -7  11   2       97.91      139.53     27.09 o 
  -6  11   2       32.55       41.89     21.71 o 
  -5  11   2        0.49      -17.98     15.02 o 
  -4  11   2      327.14      402.37     20.36 o 
  -3  11   2       22.09       33.93     16.20 o 
  -2  11   2       41.63       24.32     18.83 o 
  -1  11   2        7.23       -7.29     18.47 o 
   0  11   2      256.51      309.53     34.83 o 
   1  11   2        4.11      -10.38     43.83 o 
   2  11   2       15.16       34.60     23.00 o 
   3  11   2       25.90       28.23     19.15 o 
   4  11   2       56.52       56.55     17.59 o 
   5  11   2       16.06       49.67     22.55 o 
   6  11   2       90.62       70.96     21.44 o 
  -6  12   2       51.95       43.44     23.13 o 
  -5  12   2       25.09       48.04     17.47 o 
  -4  12   2      102.76       80.30     17.08 o 
  -3  12   2      238.93      228.93     23.51 o 
  -2  12   2      146.21      137.66     23.09 o 
  -1  12   2      217.91      214.56     23.32 o 
   0  12   2        3.65        0.68     27.33 o 
   1  12   2       10.29       15.27     21.66 o 
   2  12   2       24.07       31.34     21.30 o 
   3  12   2        2.63      -18.88     20.56 o 
   4  12   2       43.44       42.33     19.79 o 
   5  12   2        3.62        3.94     20.06 o 
  -5  13   2       49.49       20.84     20.07 o 
  -4  13   2       15.91      -18.24     22.16 o 
  -3  13   2       24.32       11.04     21.07 o 
  -2  13   2       32.95       35.05     22.16 o 
  -1  13   2       48.78       76.77     22.43 o 
   0  13   2       37.08       60.10     22.89 o 
   1  13   2       84.89       62.57     22.89 o 
   2  13   2       36.04       17.15     21.32 o 
   3  13   2        6.26        4.86     21.62 o 
   4  13   2       14.37       -5.11     24.58 o 
  -3  14   2       23.85       32.50     23.54 o 
  -2  14   2       24.05      -16.47     24.53 o 
  -1  14   2      125.24      149.19     30.66 o 
   0  14   2        4.59      -15.80     23.01 o 
   1  14   2        1.30       -6.57     28.83 o 
   2  14   2        9.21       11.60     23.72 o 
  -9   0   3      199.74      240.64     35.00 o 
  -7   0   3       12.12       -6.29     29.33 o 
  -5   0   3     6311.91     6893.28     94.48 o 
  -3   0   3     1208.89     1009.45     16.81 o 
  -1   0   3    33162.32    33329.81    605.94 o 
   1   0   3      273.70      339.06     10.24 o 
   3   0   3     1015.66      830.56     19.68 o 
   5   0   3     1347.74     1315.95     29.34 o 
   7   0   3       11.23       10.48     21.33 o 
   9   0   3       71.03       63.66     30.66 o 
 -10   1   3        5.14        5.33     37.66 o 
  -9   1   3      164.18      177.65     35.66 o 
  -8   1   3      241.60      270.36     27.66 o 
  -7   1   3     1700.78     1707.35     31.24 o 
  -6   1   3      291.61      267.44     14.11 o 
  -5   1   3      122.79      115.65      8.52 o 
  -4   1   3     2319.12     2432.60     31.85 o 
  -3   1   3     7575.90     8054.73     75.18 o 
  -2   1   3     2354.07     2161.43     25.53 o 
  -1   1   3     1406.94     1661.31     18.28 o 
   0   1   3       36.19       61.35      5.44 o 
   1   1   3    12098.59    12353.03    132.52 o 
   2   1   3     1024.16      976.24     14.14 o 
   3   1   3     1275.81     1293.09     15.70 o 
   4   1   3      139.64      122.93      9.22 o 
   5   1   3       37.45       37.17      8.27 o 
   6   1   3       27.11       50.09     10.41 o 
   7   1   3      126.53      112.17     14.22 o 
   8   1   3        5.87       11.06     15.57 o 
   9   1   3        0.40       18.13     22.09 o 
 -10   2   3      180.15      191.04     42.50 o 
  -9   2   3        1.37      -15.92     24.65 o 
  -8   2   3      382.21      374.03     30.50 o 
  -7   2   3      234.14      244.57     12.28 o 
  -6   2   3     2195.61     2104.75     36.33 o 
  -5   2   3      830.03      874.37     13.89 o 
  -4   2   3     4395.61     4275.01     39.40 o 
  -3   2   3      154.55      172.86      8.12 o 
  -2   2   3     2349.18     2560.77     23.87 o 
  -1   2   3       26.32       57.78      5.85 o 
   0   2   3     1629.15     1345.02     15.49 o 
   1   2   3      138.18      123.41      5.22 o 
   2   2   3      593.99      860.48     19.05 o 
   3   2   3      418.28      344.75     10.10 o 
   4   2   3      983.42     1064.12     15.31 o 
   5   2   3      817.31      740.82     15.90 o 
   6   2   3      227.62      255.74     15.61 o 
   7   2   3        9.45       13.48     11.96 o 
   8   2   3       40.22       61.11     17.84 o 
   9   2   3        3.28       -2.10     19.72 o 
 -10   3   3       20.74        3.30     32.61 o 
  -9   3   3        3.62       18.30     28.19 o 
  -8   3   3     1355.15     1374.48     40.12 o 
  -7   3   3      183.92      199.75     28.57 o 
  -6   3   3      464.11      478.59     11.88 o 
  -5   3   3      143.85      146.65      7.73 o 
  -4   3   3      795.25      705.16     11.08 o 
  -3   3   3      794.64     1036.09     12.66 o 
  -2   3   3      575.09      596.57      8.73 o 
  -1   3   3     1201.30     1138.12     13.77 o 
   0   3   3       19.24       27.34      4.16 o 
   1   3   3       66.75       99.64      5.51 o 
   2   3   3     6584.23     6630.80     64.82 o 
   3   3   3       95.34      109.54      7.44 o 
   4   3   3      112.82      132.78      8.66 o 
   5   3   3      113.95      138.03     15.65 o 
   6   3   3     1106.24     1008.19     26.91 o 
   7   3   3       16.61        7.78     30.22 o 
   8   3   3       29.92       14.73     16.61 o 
   9   3   3        1.82       -7.00     19.34 o 
 -10   4   3       69.13       84.86     35.17 o 
  -9   4   3      604.08      730.08     39.61 o 
  -8   4   3        0.11      -16.33     22.74 o 
  -7   4   3       21.72       29.80     14.97 o 
  -6   4   3     1252.93     1260.92     23.62 o 
  -5   4   3     1270.54     1193.12     19.49 o 
  -4   4   3     1736.23     1901.10     20.78 o 
  -3   4   3      302.22      335.17     11.46 o 
  -2   4   3      800.41      833.60     11.71 o 
  -1   4   3      898.83      778.61     13.81 o 
   0   4   3     3163.40     3439.83     35.20 o 
   1   4   3     1525.28     1507.95     22.66 o 
   2   4   3      257.55      260.38      8.66 o 
   3   4   3     4250.03     4201.00     46.39 o 
   4   4   3      771.83      689.12     15.07 o 
   5   4   3      678.12      745.23     20.61 o 
   6   4   3       74.35       59.74     15.03 o 
   7   4   3        3.99       11.54     16.54 o 
   8   4   3        6.52       -6.06     17.97 o 
   9   4   3       23.00       -9.25     20.11 o 
 -10   5   3       43.28       82.49     36.45 o 
  -9   5   3      179.86      202.79     31.16 o 
  -8   5   3        1.19        5.19     18.23 o 
  -7   5   3      835.76      802.47     25.00 o 
  -6   5   3      121.75       92.33     11.64 o 
  -5   5   3        2.96      -13.24      8.83 o 
  -4   5   3        3.32       -1.51      8.13 o 
  -3   5   3     4299.86     4031.69     48.34 o 
  -2   5   3        2.61       -4.91      4.54 o 
  -1   5   3     1434.52     1267.54     16.31 o 
   0   5   3      110.95      103.96      6.38 o 
   1   5   3      642.06      539.17     11.27 o 
   2   5   3     1083.98      890.19     15.22 o 
   3   5   3     1006.25     1018.10     19.82 o 
   4   5   3      123.67      122.99     12.71 o 
   5   5   3      822.58      759.38     28.33 o 
   6   5   3       44.13       23.41     16.13 o 
   7   5   3      158.52      148.12     19.00 o 
   8   5   3       16.28       14.79     26.76 o 
   9   5   3        5.97        6.30     21.12 o 
 -10   6   3       38.76       81.99     42.00 o 
  -9   6   3      107.29      169.65     42.66 o 
  -8   6   3      134.54      162.95     23.53 o 
  -7   6   3       75.74      110.60     31.33 o 
  -6   6   3        4.59      -18.81     12.54 o 
  -5   6   3     1468.63     1504.06     42.53 o 
  -4   6   3       14.16       13.68      9.84 o 
  -3   6   3      332.52      346.55     12.37 o 
  -2   6   3        3.43       -1.27      5.25 o 
  -1   6   3     4516.56     4408.39     44.79 o 
   0   6   3        5.10        0.98      5.70 o 
   1   6   3      999.43      947.28     15.46 o 
   2   6   3       73.99      107.42      7.93 o 
   3   6   3      512.68      470.42     18.65 o 
   4   6   3      944.07      984.71     23.20 o 
   5   6   3      181.55      202.52     19.91 o 
   6   6   3       20.98       16.51     15.69 o 
   7   6   3        8.97       -8.49     17.94 o 
   8   6   3       19.69       60.53     20.36 o 
   9   6   3       27.19       -3.08     22.07 o 
  -9   7   3      141.78      214.64     46.66 o 
  -8   7   3      179.22      189.89     25.60 o 
  -7   7   3       33.30       20.04     18.92 o 
  -6   7   3      331.70      365.57     18.18 o 
  -5   7   3       19.13       18.56     11.85 o 
  -4   7   3      688.29      606.40     18.12 o 
  -3   7   3      811.34      847.35     23.67 o 
  -2   7   3     2469.99     2318.53     32.38 o 
  -1   7   3      256.63      276.05     11.59 o 
   0   7   3      210.59      286.31      9.74 o 
   1   7   3      151.29      162.81      9.07 o 
   2   7   3     1169.30     1143.21     40.69 o 
   3   7   3      373.44      345.18     15.45 o 
   4   7   3      118.62      159.24     15.81 o 
   5   7   3       97.92      120.85     16.60 o 
   6   7   3      139.72      148.38     19.54 o 
   7   7   3       61.01       67.76     20.47 o 
   8   7   3        1.37       -2.80     20.85 o 
  -9   8   3       11.81       19.00     45.00 o 
  -8   8   3       22.09       17.36     33.33 o 
  -7   8   3      179.66      162.88     45.50 o 
  -6   8   3      292.26      310.20     20.84 o 
  -5   8   3       44.18       30.59     13.89 o 
  -4   8   3      747.48      703.99     19.82 o 
  -3   8   3       93.57      102.42     11.88 o 
  -2   8   3      592.61      649.49     19.93 o 
  -1   8   3       11.14        3.24      9.75 o 
   0   8   3     1455.83     1374.47     20.05 o 
   1   8   3       39.35       23.52     10.53 o 
   2   8   3       29.52       42.58     11.75 o 
   3   8   3       55.73       51.64     13.12 o 
   4   8   3      672.13      672.55     23.17 o 
   5   8   3       42.19       37.17     16.20 o 
   6   8   3       34.84       20.03     18.20 o 
   7   8   3       70.92       78.10     21.46 o 
   8   8   3       28.41       11.50     23.82 o 
  -8   9   3      223.89      211.36     49.49 o 
  -7   9   3      186.12      145.72     24.80 o 
  -6   9   3        6.63        0.21     17.80 o 
  -5   9   3      265.44      231.10     16.66 o 
  -4   9   3      138.04      155.67     15.07 o 
  -3   9   3      108.23      141.24     13.59 o 
  -2   9   3      330.72      369.65     15.52 o 
  -1   9   3      114.73      126.07     12.09 o 
   0   9   3      104.81      114.41     16.05 o 
   1   9   3      487.28      493.23     34.71 o 
   2   9   3     1004.44     1020.07     24.74 o 
   3   9   3        4.66      -10.69     12.96 o 
   4   9   3       10.55       19.21     14.85 o 
   5   9   3       93.69      133.05     20.09 o 
   6   9   3       85.04       81.19     19.42 o 
   7   9   3       14.42       57.64     22.01 o 
  -8  10   3       49.04       46.91     36.66 o 
  -7  10   3        0.02      -25.08     23.33 o 
  -6  10   3      179.14      166.58     21.50 o 
  -5  10   3      528.89      554.09     26.63 o 
  -4  10   3        2.00       -8.88     14.10 o 
  -3  10   3      194.34      158.26     14.96 o 
  -2  10   3      171.52      210.82     15.36 o 
  -1  10   3      424.42      453.46     23.08 o 
   0  10   3       77.43      117.70     17.94 o 
   1  10   3       42.71       37.78     21.42 o 
   2  10   3      192.41      212.11     16.44 o 
   3  10   3      314.39      330.03     24.10 o 
   4  10   3       24.05       31.48     16.55 o 
   5  10   3       43.93       44.59     20.01 o 
   6  10   3       81.68       89.75     21.58 o 
   7  10   3       33.31       42.50     24.17 o 
  -7  11   3       99.63       84.48     24.83 o 
  -6  11   3      187.63      207.13     53.66 o 
  -5  11   3       10.48       19.99     15.58 o 
  -4  11   3      112.99      138.16     17.17 o 
  -3  11   3        5.15       -2.73     14.28 o 
  -2  11   3       12.01       40.65     17.66 o 
  -1  11   3       23.65        3.88     24.50 o 
   0  11   3       86.80      104.64     26.50 o 
   1  11   3      296.28      252.97     22.12 o 
   2  11   3       34.68       15.53     18.57 o 
   3  11   3      324.77      305.32     22.15 o 
   4  11   3       52.09       39.31     18.29 o 
   5  11   3       21.25       35.97     20.50 o 
   6  11   3       31.18       29.00     22.05 o 
  -6  12   3       25.87       42.95     36.33 o 
  -5  12   3      173.98      151.46     21.87 o 
  -4  12   3       86.14      103.69     17.19 o 
  -3  12   3       29.94       34.27     20.03 o 
  -2  12   3       68.34       68.55     20.12 o 
  -1  12   3      167.92      209.29     23.56 o 
   0  12   3       42.64       50.11     33.00 o 
   1  12   3        9.40       41.22     26.83 o 
   2  12   3       43.09       20.81     28.33 o 
   3  12   3        0.85        0.19     20.98 o 
   4  12   3      106.03       97.82     20.05 o 
   5  12   3       17.06       -3.25     20.68 o 
  -5  13   3       66.42       72.99     19.91 o 
  -4  13   3        8.64       18.21     21.78 o 
  -3  13   3        0.46      -22.76     23.21 o 
  -2  13   3        2.95       24.00     22.61 o 
  -1  13   3        0.79       25.98     43.33 o 
   0  13   3       37.06       37.36     23.54 o 
   1  13   3        4.39        2.11     23.40 o 
   2  13   3       66.80       66.34     23.01 o 
   3  13   3       13.05       18.47     23.72 o 
   4  13   3        1.60       40.58     26.02 o 
  -3  14   3       26.52      -23.10     24.29 o 
  -2  14   3        8.07       11.82     24.97 o 
  -1  14   3        6.25       19.05     32.00 o 
   0  14   3       18.13       31.73     25.52 o 
   1  14   3        7.47        9.24     27.50 o 
   2  14   3        0.15       -5.51     24.34 o 
  -8   0   4      333.98      374.29     32.33 o 
  -6   0   4      314.79      364.83     15.75 o 
  -4   0   4     2867.41     2739.87     39.86 o 
  -2   0   4       73.61       83.32      9.67 o 
   0   0   4     6891.39     6605.78     75.84 o 
   2   0   4     3651.32     4057.32     59.39 o 
   4   0   4      392.86      409.60     26.50 o 
   6   0   4      796.07      710.26     37.00 o 
   8   0   4        2.64       31.49     27.33 o 
 -10   1   4      143.13      195.98     40.33 o 
  -9   1   4       34.90       59.66     32.33 o 
  -8   1   4        8.80        7.38     18.36 o 
  -7   1   4      375.45      447.78     21.67 o 
  -6   1   4     2201.72     2163.73     34.97 o 
  -5   1   4      436.77      462.70     10.26 o 
  -4   1   4      272.63      280.26      6.96 o 
  -3   1   4       23.94       29.50      4.30 o 
  -2   1   4     7088.89     6997.83    141.51 o 
  -1   1   4      627.14      735.83      9.27 o 
   0   1   4     5604.89     6098.98     58.52 o 
   1   1   4        6.79       15.13      5.69 o 
   2   1   4      928.49      951.80     14.53 o 
   3   1   4     1491.08     1548.37     20.79 o 
   4   1   4      732.62      739.94     15.05 o 
   5   1   4       38.73       70.25      9.51 o 
   6   1   4       66.90       60.47     10.88 o 
   7   1   4      174.14      142.63     28.91 o 
   8   1   4       48.38       33.91     16.08 o 
   9   1   4        1.03       10.72     18.96 o 
 -10   2   4       52.80      100.24     57.66 o 
  -9   2   4      111.75      120.84     28.34 o 
  -8   2   4       14.82       18.74     21.75 o 
  -7   2   4      125.53       89.66     15.51 o 
  -6   2   4       24.62       29.14     15.91 o 
  -5   2   4     1175.16     1215.47     19.29 o 
  -4   2   4     1092.79     1276.33     14.91 o 
  -3   2   4     9497.47     9800.89     84.27 o 
  -2   2   4      395.43      401.08      6.86 o 
  -1   2   4        5.68        6.45      3.34 o 
   0   2   4      543.22      538.48      9.64 o 
   1   2   4    11967.13    12142.80    113.90 o 
   2   2   4       92.24      129.75      7.10 o 
   3   2   4       10.04       18.35      6.66 o 
   4   2   4        0.49       -8.15      7.55 o 
   5   2   4      496.17      492.71     19.15 o 
   6   2   4       26.73        7.97     11.17 o 
   7   2   4        7.54      -12.36     12.60 o 
   8   2   4        0.19      -14.27     17.60 o 
   9   2   4       11.82       -7.11     19.18 o 
 -10   3   4       13.52      -34.40     32.67 o 
  -9   3   4       27.50       41.59     29.59 o 
  -8   3   4       42.70       54.64     25.25 o 
  -7   3   4      956.27      987.98     52.83 o 
  -6   3   4       51.60       42.85     11.31 o 
  -5   3   4     1514.21     1446.63     17.88 o 
  -4   3   4      414.98      515.93      9.69 o 
  -3   3   4     1868.73     1910.93     19.74 o 
  -2   3   4      221.80      159.45      5.53 o 
  -1   3   4     8001.36     7840.72     74.31 o 
   0   3   4      710.06      752.01     11.90 o 
   1   3   4      104.53      150.98      6.87 o 
   2   3   4      393.88      410.84     10.79 o 
   3   3   4      791.94      657.29     14.37 o 
   4   3   4        0.26        2.91      7.71 o 
   5   3   4       27.87       29.65     10.26 o 
   6   3   4      180.47      248.38     20.18 o 
   7   3   4      156.47      172.50     24.47 o 
   8   3   4       18.43       -3.99     17.97 o 
   9   3   4       19.40       11.87     20.88 o 
 -10   4   4        5.63       -1.18     34.16 o 
  -9   4   4      149.49      185.65     31.71 o 
  -8   4   4      151.36      216.53     28.98 o 
  -7   4   4       93.99      101.99     16.41 o 
  -6   4   4        0.60       -0.01     11.62 o 
  -5   4   4     1279.19     1109.34     18.32 o 
  -4   4   4     2404.79     2210.46     23.49 o 
  -3   4   4     5230.50     5118.02     46.65 o 
  -2   4   4     1009.38     1053.69     14.07 o 
  -1   4   4      219.95      232.37      7.39 o 
   0   4   4     4699.70     5360.13     53.16 o 
   1   4   4     3830.25     3840.03     40.32 o 
   2   4   4     3260.55     3395.11     62.60 o 
   3   4   4        6.78       -0.03      7.12 o 
   4   4   4      128.28      158.27     10.20 o 
   5   4   4       26.02       48.67     12.46 o 
   6   4   4       47.20       36.78     14.92 o 
   7   4   4       10.83       21.74     17.37 o 
   8   4   4       27.83       23.44     18.52 o 
   9   4   4        0.60      -13.56     21.80 o 
 -10   5   4      167.76      206.45     37.77 o 
  -9   5   4       18.68       45.58     43.00 o 
  -8   5   4       89.60       49.26     27.75 o 
  -7   5   4      367.49      393.81     20.75 o 
  -6   5   4     1832.90     1697.11     31.63 o 
  -5   5   4      151.88      149.93     10.45 o 
  -4   5   4      154.90      131.86     13.80 o 
  -3   5   4     1261.28     1305.57     17.18 o 
  -2   5   4     4817.58     5182.63     51.38 o 
  -1   5   4      171.38      182.32      7.36 o 
   0   5   4      470.24      473.21     10.83 o 
   1   5   4       30.88        6.38      7.81 o 
   2   5   4      137.44      171.79     11.92 o 
   3   5   4       13.15       14.12      7.86 o 
   4   5   4      306.61      286.99     15.89 o 
   5   5   4      914.12      934.36     24.87 o 
   6   5   4       60.22       73.59     17.24 o 
   7   5   4       17.45       17.50     24.24 o 
   8   5   4       90.69       76.64     22.79 o 
 -10   6   4       36.79       48.08     36.58 o 
  -9   6   4        1.83      -25.70     38.16 o 
  -8   6   4      465.46      497.25     35.14 o 
  -7   6   4       97.03      118.43     20.18 o 
  -6   6   4       66.35       78.17     16.24 o 
  -5   6   4       75.08       90.94     11.48 o 
  -4   6   4     1889.62     1950.85     29.49 o 
  -3   6   4       92.66       87.33      8.97 o 
  -2   6   4       22.06       22.17      6.31 o 
  -1   6   4      421.57      397.08     10.65 o 
   0   6   4     1130.71     1117.74     17.10 o 
   1   6   4      798.65      763.62     14.70 o 
   2   6   4      703.75      630.27     18.09 o 
   3   6   4        3.84      -11.26     11.18 o 
   4   6   4      111.82      141.52     15.05 o 
   5   6   4       42.82       50.64     15.92 o 
   6   6   4       95.11       82.79     20.93 o 
   7   6   4        5.96       -0.44     17.71 o 
   8   6   4       12.86        7.30     20.05 o 
  -9   7   4      143.29      156.65     44.66 o 
  -8   7   4      279.66      343.63     39.00 o 
  -7   7   4      223.32      166.33     20.74 o 
  -6   7   4      577.93      609.79     27.23 o 
  -5   7   4      741.88      705.50     19.73 o 
  -4   7   4      128.27      115.41     11.63 o 
  -3   7   4      285.08      311.83     13.33 o 
  -2   7   4     1236.66     1171.50     25.44 o 
  -1   7   4     1318.94     1109.15     16.92 o 
   0   7   4      138.73      126.64      8.93 o 
   1   7   4       62.93       77.06      8.75 o 
   2   7   4      174.41      188.34     13.64 o 
   3   7   4      627.81      695.12     34.29 o 
   4   7   4      240.52      222.24     24.89 o 
   5   7   4        2.91      -16.03     15.32 o 
   6   7   4       23.05       19.91     18.10 o 
   7   7   4       64.26       82.38     21.84 o 
   8   7   4       33.71       34.25     29.40 o 
  -9   8   4      169.67      201.65     46.33 o 
  -8   8   4        2.09      -17.33     37.66 o 
  -7   8   4       84.64       70.29     26.50 o 
  -6   8   4       46.90       32.72     21.00 o 
  -5   8   4      604.40      578.27     20.04 o 
  -4   8   4        0.12       -5.54     11.70 o 
  -3   8   4      674.52      604.43     23.30 o 
  -2   8   4        8.79       13.67     11.94 o 
  -1   8   4      249.41      331.18     14.42 o 
   0   8   4        6.07        2.07      8.41 o 
   1   8   4      509.39      489.57     17.74 o 
   2   8   4       60.44       79.71     20.02 o 
   3   8   4       73.07       77.88     14.56 o 
   4   8   4       33.76       29.67     15.48 o 
   5   8   4      108.40       95.04     18.77 o 
   6   8   4        5.73        0.11     18.80 o 
   7   8   4       32.47       38.80     22.27 o 
  -8   9   4       34.00       51.66     41.00 o 
  -7   9   4      274.51      317.68     74.66 o 
  -6   9   4      232.60      238.83     25.50 o 
  -5   9   4       88.81       69.09     14.44 o 
  -4   9   4       11.89       17.72     12.83 o 
  -3   9   4      560.80      575.52     31.88 o 
  -2   9   4       51.63       85.70     12.82 o 
  -1   9   4      620.69      545.03     17.64 o 
   0   9   4        3.03       -6.25     11.37 o 
   1   9   4       14.09       -5.61     12.41 o 
   2   9   4       25.27       37.33     13.73 o 
   3   9   4      147.10      131.49     16.49 o 
   4   9   4        0.65      -19.37     15.84 o 
   5   9   4       37.00       30.87     33.75 o 
   6   9   4       32.51       49.45     20.68 o 
   7   9   4        7.19        2.15     22.42 o 
  -8  10   4      154.35      189.98     41.33 o 
  -7  10   4       10.91       21.83     23.67 o 
  -6  10   4       10.57       52.40     24.83 o 
  -5  10   4        2.39        7.33     14.62 o 
  -4  10   4      771.85      725.30     29.05 o 
  -3  10   4       19.80       11.92     13.82 o 
  -2  10   4      176.24      184.92     15.30 o 
  -1  10   4       52.60       53.38     47.49 o 
   0  10   4      248.28      284.74     24.66 o 
   1  10   4      120.44      105.53     14.68 o 
   2  10   4        4.85       -4.75     15.65 o 
   3  10   4       16.96       19.08     16.88 o 
   4  10   4       45.25       50.90     18.18 o 
   5  10   4        4.31       -8.18     24.16 o 
   6  10   4       16.62        6.71     21.70 o 
  -7  11   4       18.13        2.30     24.32 o 
  -6  11   4      112.59       83.20     21.21 o 
  -5  11   4       41.50       36.67     23.83 o 
  -4  11   4       49.68       80.74     16.39 o 
  -3  11   4       38.74       26.81     14.99 o 
  -2  11   4      377.52      387.56     26.16 o 
  -1  11   4      117.82      118.43     21.21 o 
   0  11   4      146.55      153.60     21.46 o 
   1  11   4        1.68       -0.55     29.50 o 
   2  11   4       34.89       37.42     21.16 o 
   3  11   4       13.74       -9.11     16.85 o 
   4  11   4       78.35      103.99     20.68 o 
   5  11   4       27.50       35.14     20.90 o 
  -6  12   4        7.16       -2.33     21.82 o 
  -5  12   4       28.24       63.18     22.06 o 
  -4  12   4      113.14      126.25     17.93 o 
  -3  12   4      136.23      148.39     36.50 o 
  -2  12   4      142.51      118.99     21.53 o 
  -1  12   4        2.05       38.46     20.16 o 
   0  12   4      120.79      139.32     24.56 o 
   1  12   4       34.69       38.79     21.20 o 
   2  12   4       56.46       35.47     23.33 o 
   3  12   4       23.66        0.71     24.66 o 
   4  12   4       10.14        9.87     24.78 o 
  -5  13   4       18.14        1.32     33.83 o 
  -4  13   4       34.90       13.62     21.78 o 
  -3  13   4       62.48       32.63     25.66 o 
  -2  13   4       31.98       52.33     55.99 o 
  -1  13   4      191.57      186.06     25.39 o 
   0  13   4       11.65        7.78     22.43 o 
   1  13   4        1.23      -20.46     24.16 o 
   2  13   4       15.12       32.17     23.83 o 
   3  13   4       48.31       77.40     36.83 o 
  -2  14   4        0.96        9.79     34.83 o 
  -1  14   4       53.29       37.73     26.98 o 
   0  14   4        0.43       17.05     26.21 o 
   1  14   4        3.42      -19.22     25.61 o 
  -9   0   5      292.33      311.30     35.66 o 
  -7   0   5     3183.45     3373.64     79.32 o 
  -5   0   5      666.15      712.92     29.00 o 
  -3   0   5     2095.81     1977.12     46.66 o 
  -1   0   5     4790.27     4309.88     88.32 o 
   1   0   5      724.92      754.23     18.11 o 
   3   0   5      184.07      139.09     12.33 o 
   5   0   5       54.84       38.97     17.83 o 
   7   0   5       75.80       61.71     27.33 o 
   9   0   5        0.51       -2.33     32.66 o 
 -10   1   5       96.38       76.33     37.66 o 
  -9   1   5      312.49      348.96     37.66 o 
  -8   1   5      462.35      454.03     23.91 o 
  -7   1   5      187.33      185.19     17.97 o 
  -6   1   5       87.31       67.30     14.05 o 
  -5   1   5     3263.06     3251.82     47.41 o 
  -4   1   5     1459.92     1332.26     21.54 o 
  -3   1   5      997.85     1022.62     15.44 o 
  -2   1   5      997.75      934.70     19.84 o 
  -1   1   5     4388.33     4540.75     41.05 o 
   0   1   5      712.91      798.97     12.32 o 
   1   1   5     2272.91     2216.40     29.80 o 
   2   1   5     1060.31      913.92     15.21 o 
   3   1   5      264.50      308.06     11.16 o 
   4   1   5      313.13      305.10     19.44 o 
   5   1   5      249.28      232.59     12.40 o 
   6   1   5       32.81       44.30     13.56 o 
   7   1   5        6.86       35.16     15.35 o 
   8   1   5        0.31        6.43     23.28 o 
   9   1   5        0.64       -6.65     19.45 o 
 -10   2   5       31.45       39.27     31.94 o 
  -9   2   5      137.85       90.70     29.64 o 
  -8   2   5      616.55      612.24     46.83 o 
  -7   2   5      588.95      571.42     22.20 o 
  -6   2   5     1771.01     1810.70     35.13 o 
  -5   2   5       11.45        4.92      7.42 o 
  -4   2   5     1696.56     1450.80     19.56 o 
  -3   2   5       70.62      121.85      7.21 o 
  -2   2   5     6029.52     6100.44     53.99 o 
  -1   2   5       11.61       10.26      9.04 o 
   0   2   5      225.08      177.35     12.56 o 
   1   2   5       62.54       49.57      6.18 o 
   2   2   5     2630.12     2658.95     30.95 o 
   3   2   5      126.79      135.72      9.24 o 
   4   2   5      142.15      138.06     13.33 o 
   5   2   5       45.61       67.54     16.16 o 
   6   2   5       66.84       69.90     17.15 o 
   7   2   5       75.42       84.49     14.44 o 
   8   2   5        3.07        5.25     18.95 o 
   9   2   5        0.44        3.81     20.71 o 
 -10   3   5      183.24      124.60     33.84 o 
  -9   3   5      126.33      106.39     27.45 o 
  -8   3   5      568.11      511.27     30.87 o 
  -7   3   5       69.84       81.61     22.96 o 
  -6   3   5     1192.65     1299.94     37.96 o 
  -5   3   5       10.01       15.99      7.82 o 
  -4   3   5     2382.74     2394.37     27.61 o 
  -3   3   5      138.71      127.01      6.90 o 
  -2   3   5     2987.90     3025.06     37.31 o 
  -1   3   5      180.54      190.22      6.88 o 
   0   3   5     1938.22     1878.11     22.39 o 
   1   3   5      447.23      571.36     12.34 o 
   2   3   5       36.31       39.67      7.36 o 
   3   3   5      292.99      305.79     11.41 o 
   4   3   5      395.16      412.64     14.18 o 
   5   3   5       13.25        9.23     12.22 o 
   6   3   5      429.17      415.47     20.39 o 
   7   3   5       17.42       14.74     17.45 o 
   8   3   5        2.54       14.75     19.90 o 
   9   3   5        0.44        6.27     20.65 o 
 -10   4   5        8.14        8.31     37.16 o 
  -9   4   5       11.85      -19.05     30.12 o 
  -8   4   5      470.52      549.93     34.12 o 
  -7   4   5      622.69      538.62     29.59 o 
  -6   4   5      356.96      389.27     17.33 o 
  -5   4   5       55.95       74.94      9.16 o 
  -4   4   5      216.42      236.56      9.47 o 
  -3   4   5     2746.03     2722.00     32.09 o 
  -2   4   5     1535.73     1462.33     24.29 o 
  -1   4   5      298.16      263.23      9.53 o 
   0   4   5      441.62      386.46     10.87 o 
   1   4   5      377.52      375.99     11.25 o 
   2   4   5     1471.86     1367.39     20.37 o 
   3   4   5      983.89      962.71     20.49 o 
   4   4   5      210.76      210.43     16.12 o 
   5   4   5        9.83        9.87     11.03 o 
   6   4   5      168.12      142.71     17.19 o 
   7   4   5        4.43       -7.67     18.37 o 
   8   4   5        8.19      -11.27     19.11 o 
 -10   5   5       41.07       69.88     33.14 o 
  -9   5   5      482.64      476.42     37.15 o 
  -8   5   5       96.40       86.58     27.83 o 
  -7   5   5        0.23        0.81     24.66 o 
  -6   5   5       86.21       89.96     13.63 o 
  -5   5   5     1746.29     1575.14     32.77 o 
  -4   5   5        3.24        6.63      7.88 o 
  -3   5   5      820.83      853.55     14.07 o 
  -2   5   5        2.55       -2.99      6.08 o 
  -1   5   5     1997.06     1937.81     23.65 o 
   0   5   5      386.15      384.76     18.70 o 
   1   5   5      301.43      255.67     15.20 o 
   2   5   5      190.68      194.11     10.84 o 
   3   5   5      390.15      446.42     14.28 o 
   4   5   5       25.85       50.87     13.78 o 
   5   5   5      452.16      460.28     21.29 o 
   6   5   5        2.02      -22.81     16.64 o 
   7   5   5       24.13        5.46     18.10 o 
   8   5   5        0.05       11.38     21.36 o 
 -10   6   5       83.10      130.47     36.54 o 
  -9   6   5      102.76       47.81     40.83 o 
  -8   6   5       65.79       62.81     30.01 o 
  -7   6   5      326.62      424.82     58.33 o 
  -6   6   5      648.85      608.64     24.48 o 
  -5   6   5        9.42       20.11     13.93 o 
  -4   6   5       57.12       87.77     10.11 o 
  -3   6   5      594.82      596.53     15.23 o 
  -2   6   5      122.99      184.07     14.58 o 
  -1   6   5      451.71      436.86     11.89 o 
   0   6   5      195.24      164.82     10.63 o 
   1   6   5      960.03     1050.26     17.91 o 
   2   6   5       32.63       22.55      9.11 o 
   3   6   5     1891.96     1908.37     58.90 o 
   4   6   5       18.99       -1.66     13.18 o 
   5   6   5       64.75        3.49     15.79 o 
   6   6   5        8.84       -5.90     17.22 o 
   7   6   5       27.08       -6.76     24.41 o 
   8   6   5        2.87       -8.27     22.32 o 
  -9   7   5       19.94       41.00     37.66 o 
  -8   7   5      376.30      333.63     38.66 o 
  -7   7   5      188.98      163.32     34.33 o 
  -6   7   5        6.93        4.34     15.98 o 
  -5   7   5      232.99      251.78     19.22 o 
  -4   7   5     1306.74     1187.86     23.17 o 
  -3   7   5      215.71      211.81     22.51 o 
  -2   7   5       28.87       40.20     17.02 o 
  -1   7   5      666.57      645.46     14.42 o 
   0   7   5      738.37      734.69     15.92 o 
   1   7   5      560.83      509.56     14.50 o 
   2   7   5       35.32       36.22     12.18 o 
   3   7   5        6.44       10.64     13.42 o 
   4   7   5      543.71      616.99     23.64 o 
   5   7   5       56.82       39.11     17.51 o 
   6   7   5        0.07        3.75     19.01 o 
   7   7   5       15.95       16.47     21.68 o 
  -9   8   5       50.30       50.33     45.00 o 
  -8   8   5      212.07      171.65     41.66 o 
  -7   8   5        8.89       26.33     32.66 o 
  -6   8   5      168.18      146.69     20.74 o 
  -5   8   5      318.30      365.12     21.68 o 
  -4   8   5       15.16       29.04     11.72 o 
  -3   8   5        6.92       14.63     10.91 o 
  -2   8   5      805.22      749.70     24.64 o 
  -1   8   5       47.11       52.08      9.40 o 
   0   8   5        1.84      -12.56      8.90 o 
   1   8   5      126.65      118.79     13.66 o 
   2   8   5      864.57      849.03     23.34 o 
   3   8   5       65.47       40.19     14.99 o 
   4   8   5       64.30       50.34     17.04 o 
   5   8   5       38.31        7.36     18.74 o 
   6   8   5       33.35       32.36     21.43 o 
   7   8   5        0.08        6.93     22.60 o 
  -8   9   5        2.14      -36.66     34.33 o 
  -7   9   5      137.42      148.98     37.66 o 
  -6   9   5      315.82      390.55     24.74 o 
  -5   9   5        2.64        9.61     22.33 o 
  -4   9   5      665.36      690.41     21.30 o 
  -3   9   5        7.06       -2.75     13.33 o 
  -2   9   5        4.09        6.87     17.41 o 
  -1   9   5      141.22      201.64     16.10 o 
   0   9   5      302.23      330.02     16.38 o 
   1   9   5      110.37      120.04     14.78 o 
   2   9   5       65.57       37.47     25.26 o 
   3   9   5      244.71      297.29     19.95 o 
   4   9   5       89.36      110.31     23.33 o 
   5   9   5       44.66       80.09     20.84 o 
   6   9   5       25.12       42.99     21.58 o 
  -8  10   5      137.67      196.31     45.66 o 
  -7  10   5      147.15      123.56     37.16 o 
  -6  10   5        4.75       33.67     19.66 o 
  -5  10   5       73.19       50.34     19.69 o 
  -4  10   5      105.67      102.32     20.27 o 
  -3  10   5       25.49       32.65     14.93 o 
  -2  10   5       15.45       10.18     13.51 o 
  -1  10   5      153.46      124.90     20.02 o 
   0  10   5       21.40       39.19     18.55 o 
   1  10   5      355.67      419.48     23.53 o 
   2  10   5        0.38        1.39     15.83 o 
   3  10   5      191.83      193.65     19.23 o 
   4  10   5       68.38       66.39     20.02 o 
   5  10   5       37.99       69.97     22.63 o 
   6  10   5        0.64        4.97     22.52 o 
  -7  11   5       11.18       51.66     34.66 o 
  -6  11   5       20.96        1.78     21.92 o 
  -5  11   5      400.12      489.61     39.66 o 
  -4  11   5        0.69       15.81     15.58 o 
  -3  11   5        1.32       -6.55     15.13 o 
  -2  11   5       10.11        0.62     19.07 o 
  -1  11   5       38.03       63.68     20.96 o 
   0  11   5       38.18       67.20     31.50 o 
   1  11   5       17.94       -5.16     21.22 o 
   2  11   5        5.45       23.08     25.33 o 
   3  11   5        0.56      -12.20     18.59 o 
   4  11   5       35.34       54.89     21.30 o 
   5  11   5       34.01        8.26     21.67 o 
  -6  12   5      145.92      142.83     25.24 o 
  -5  12   5        0.55        5.09     20.40 o 
  -4  12   5        1.69       -5.81     20.50 o 
  -3  12   5       21.85       45.28     22.00 o 
  -2  12   5        1.50       -2.86     24.50 o 
  -1  12   5       29.87       23.97     30.83 o 
   0  12   5       21.58       29.02     22.46 o 
   1  12   5       27.53       30.17     22.39 o 
   2  12   5       40.83       47.07     22.82 o 
   3  12   5       37.97       43.90     25.77 o 
   4  12   5        1.05       24.77     21.93 o 
  -4  13   5       30.91       17.66     36.66 o 
  -3  13   5       39.74      -14.88     22.65 o 
  -2  13   5       27.91       38.71     24.49 o 
  -1  13   5       50.58       29.77     24.62 o 
   0  13   5      128.61      171.75     26.73 o 
   1  13   5        5.21        9.15     23.98 o 
   2  13   5        3.39       12.26     25.48 o 
   3  13   5       36.41       48.18     27.66 o 
  -1  14   5       37.34       40.05     27.76 o 
   0  14   5       14.56       21.88     26.18 o 
  -8   0   6       22.85       80.99     27.66 o 
  -6   0   6     5837.65     6048.36    124.99 o 
  -4   0   6      947.82      986.56     33.66 o 
  -2   0   6      914.05      702.26     15.03 o 
   0   0   6      668.83      636.01     13.27 o 
   2   0   6       66.48       76.04     12.50 o 
   4   0   6      127.02      141.08     16.13 o 
   6   0   6        0.56       21.38     18.02 o 
   8   0   6       83.66       97.99     33.33 o 
 -10   1   6       24.83       -4.67     36.66 o 
  -9   1   6       19.48       35.33     32.33 o 
  -8   1   6       63.69      100.90     32.50 o 
  -7   1   6       55.82       59.45     35.00 o 
  -6   1   6        8.07       11.38     13.88 o 
  -5   1   6      644.67      651.06     20.39 o 
  -4   1   6     4320.46     4561.14    107.99 o 
  -3   1   6     2139.21     2204.61     39.16 o 
  -2   1   6     4080.79     4550.82     47.65 o 
  -1   1   6      264.50      247.89     15.36 o 
   0   1   6     1446.08     1416.71     18.72 o 
   1   1   6      675.69      605.54     14.76 o 
   2   1   6     2477.63     2441.31     43.54 o 
   3   1   6      188.95      149.70     10.29 o 
   4   1   6        0.17        6.39      9.75 o 
   5   1   6       13.49       19.26     12.64 o 
   6   1   6       71.37       42.56     17.54 o 
   7   1   6        1.73       18.28     16.37 o 
   8   1   6        7.00       -0.67     16.91 o 
 -10   2   6       55.98       57.60     33.00 o 
  -9   2   6      128.47      123.08     37.16 o 
  -8   2   6       10.64       12.58     29.50 o 
  -7   2   6      790.12      645.32     24.38 o 
  -6   2   6      707.72      681.21     23.58 o 
  -5   2   6     2063.87     1828.41     29.96 o 
  -4   2   6        1.10        3.29      6.37 o 
  -3   2   6       16.80       31.78      6.26 o 
  -2   2   6      262.77      262.32     11.06 o 
  -1   2   6     2291.15     2205.82     23.21 o 
   0   2   6      458.01      381.78     10.13 o 
   1   2   6      850.10      780.82     14.56 o 
   2   2   6      205.71      211.05     10.39 o 
   3   2   6      430.26      421.43     13.72 o 
   4   2   6       58.72       85.77     12.07 o 
   5   2   6       75.18       60.95     12.68 o 
   6   2   6       24.54       26.00     16.21 o 
   7   2   6      133.21      175.34     28.58 o 
   8   2   6        0.46       16.68     21.53 o 
 -10   3   6       41.77       35.62     32.80 o 
  -9   3   6      325.17      398.53     39.83 o 
  -8   3   6      115.56      132.66     27.70 o 
  -7   3   6      443.25      460.50     54.83 o 
  -6   3   6       88.68       90.02     16.66 o 
  -5   3   6      292.78      317.04     20.05 o 
  -4   3   6       44.80       41.33      7.68 o 
  -3   3   6     2342.46     2328.42     24.17 o 
  -2   3   6       40.62       32.86      5.45 o 
  -1   3   6       68.62       72.39      8.20 o 
   0   3   6       25.42       22.89      6.49 o 
   1   3   6     2987.71     3053.28     42.43 o 
   2   3   6        6.43       -2.82      7.96 o 
   3   3   6       58.81       74.24      9.93 o 
   4   3   6      148.33      141.36     11.77 o 
   5   3   6      168.47      127.90     13.50 o 
   6   3   6       13.31       22.03     13.81 o 
   7   3   6        2.75       -3.19     18.41 o 
   8   3   6        0.58        8.69     21.42 o 
 -10   4   6      182.65      185.86     36.48 o 
  -9   4   6       34.39       38.96     31.53 o 
  -8   4   6       21.79       72.92     24.62 o 
  -7   4   6      371.15      386.96     28.92 o 
  -6   4   6      253.89      296.44     22.62 o 
  -5   4   6      578.80      657.60     15.71 o 
  -4   4   6      577.27      542.81     23.62 o 
  -3   4   6      424.44      346.21     12.09 o 
  -2   4   6      802.64      763.09     13.39 o 
  -1   4   6     1683.53     1610.31     23.86 o 
   0   4   6      566.85      599.60     13.39 o 
   1   4   6      304.18      322.76     11.37 o 
   2   4   6       76.43       74.48      9.43 o 
   3   4   6      120.52      109.99     11.05 o 
   4   4   6      237.71      283.34     21.55 o 
   5   4   6      101.34       82.04     13.06 o 
   6   4   6      155.16      158.37     24.26 o 
   7   4   6        9.38      -16.64     18.18 o 
   8   4   6       33.62       61.62     22.88 o 
 -10   5   6        0.08      -13.76     45.16 o 
  -9   5   6       50.90       70.33     45.66 o 
  -8   5   6      537.14      539.78     53.16 o 
  -7   5   6       65.87       42.11     24.03 o 
  -6   5   6       63.34       55.29     21.09 o 
  -5   5   6      281.63      393.11     42.46 o 
  -4   5   6     1546.40     1408.87     44.54 o 
  -3   5   6      404.53      476.69     12.13 o 
  -2   5   6     1642.91     1524.47     20.50 o 
  -1   5   6        6.33       -1.84      6.95 o 
   0   5   6      970.38      897.37     16.14 o 
   1   5   6      139.09      189.15     10.33 o 
   2   5   6      825.47      820.78     20.35 o 
   3   5   6       89.44      103.78     12.21 o 
   4   5   6       89.12       76.31     12.02 o 
   5   5   6       46.34       63.66     16.94 o 
   6   5   6        8.61      -11.13     17.53 o 
   7   5   6        6.87      -10.59     20.37 o 
   8   5   6        0.20      -32.45     22.20 o 
  -9   6   6       84.21       70.94     42.16 o 
  -8   6   6        7.56        3.82     28.42 o 
  -7   6   6        9.10      -22.71     24.83 o 
  -6   6   6     1324.83     1339.19     51.33 o 
  -5   6   6       60.93       76.18     14.66 o 
  -4   6   6      131.43      122.47     14.37 o 
  -3   6   6        1.72        4.40      9.19 o 
  -2   6   6     2698.63     2715.97     31.44 o 
  -1   6   6      572.26      665.38     14.87 o 
   0   6   6      385.18      407.62     13.24 o 
   1   6   6       40.17       40.31      9.39 o 
   2   6   6       73.22      109.08     11.12 o 
   3   6   6       40.34       65.14     11.86 o 
   4   6   6       72.38       41.32     15.55 o 
   5   6   6       69.86       70.13     18.57 o 
   6   6   6        5.22      -24.47     25.97 o 
   7   6   6       22.18       60.48     22.36 o 
  -9   7   6       13.36      -24.66     42.00 o 
  -8   7   6      234.32      321.63     37.66 o 
  -7   7   6      176.70      173.32     35.00 o 
  -6   7   6        7.28      -28.66     26.66 o 
  -5   7   6      220.01      268.94     38.16 o 
  -4   7   6      419.42      421.58     20.68 o 
  -3   7   6     1376.33     1436.84     24.98 o 
  -2   7   6      310.11      331.08     16.79 o 
  -1   7   6        5.17       -8.81      8.66 o 
   0   7   6       55.75       63.73      9.88 o 
   1   7   6      300.28      396.12     14.31 o 
   2   7   6       31.12       19.97     13.43 o 
   3   7   6       11.92       -7.34     13.71 o 
   4   7   6        1.40      -11.14     16.43 o 
   5   7   6       72.80       88.66     19.21 o 
   6   7   6       12.03       -2.64     19.50 o 
   7   7   6        2.83      -29.70     21.17 o 
  -9   8   6      135.76      165.32     41.33 o 
  -8   8   6       69.28       30.66     35.00 o 
  -7   8   6      351.68      403.96     41.66 o 
  -6   8   6       12.05       -1.89     17.31 o 
  -5   8   6      809.07      771.78     29.56 o 
  -4   8   6       95.17      120.46     24.33 o 
  -3   8   6      452.00      543.05     17.51 o 
  -2   8   6       24.75       39.22     11.71 o 
  -1   8   6      759.38      815.07     18.47 o 
   0   8   6       19.91       41.58     11.13 o 
   1   8   6        0.30       -9.18     13.11 o 
   2   8   6       27.24       22.34     19.80 o 
   3   8   6        6.61        0.57     16.15 o 
   4   8   6       50.86       15.46     25.01 o 
   5   8   6       13.42       20.07     20.43 o 
   6   8   6       38.07       44.08     21.77 o 
   7   8   6        1.52        5.89     23.48 o 
  -8   9   6       43.52       67.66     43.00 o 
  -7   9   6       96.55       76.66     36.00 o 
  -6   9   6       72.28       26.29     20.16 o 
  -5   9   6       16.41       24.55     17.89 o 
  -4   9   6      644.60      609.75     35.33 o 
  -3   9   6      467.53      458.27     18.11 o 
  -2   9   6       35.08        9.63     13.48 o 
  -1   9   6        3.48       13.23     13.27 o 
   0   9   6      100.65      108.00     14.83 o 
   1   9   6      195.30      208.28     16.51 o 
   2   9   6       36.62       11.65     15.89 o 
   3   9   6       20.11       -4.48     16.63 o 
   4   9   6        5.51       14.13     18.39 o 
   5   9   6       29.96       33.92     21.33 o 
   6   9   6        2.80      -22.46     22.14 o 
  -7  10   6      118.11       74.66     38.33 o 
  -6  10   6      181.89      169.19     26.66 o 
  -5  10   6        9.85       10.80     19.88 o 
  -4  10   6       54.53       47.01     19.50 o 
  -3  10   6      119.88      130.09     15.43 o 
  -2  10   6      224.29      276.54     17.73 o 
  -1  10   6      226.71      232.30     24.66 o 
   0  10   6      203.47      193.16     51.99 o 
   1  10   6      204.21      161.88     17.63 o 
   2  10   6       69.96       99.54     26.82 o 
   3  10   6        0.82      -13.32     18.04 o 
   4  10   6       34.82       45.97     23.89 o 
   5  10   6       41.02       13.39     21.50 o 
  -6  11   6        4.81      -11.90     22.00 o 
  -5  11   6        0.39      -18.31     20.47 o 
  -4  11   6      167.14      174.95     23.34 o 
  -3  11   6        4.13       14.30     15.70 o 
  -2  11   6      120.63       75.72     22.35 o 
  -1  11   6       19.63       32.29     20.09 o 
   0  11   6       50.80       37.15     22.10 o 
   1  11   6        0.23       -7.28     21.72 o 
   2  11   6       32.65       42.06     24.80 o 
   3  11   6       29.37       29.42     20.53 o 
   4  11   6        4.21        0.62     21.43 o 
  -5  12   6       51.75       42.38     22.70 o 
  -4  12   6        0.12       -0.63     22.43 o 
  -3  12   6        0.00       12.67     32.00 o 
  -2  12   6        3.45       -9.79     22.01 o 
  -1  12   6       62.51       59.61     22.18 o 
   0  12   6       79.57       42.90     22.88 o 
   1  12   6        4.94      -13.54     23.78 o 
   2  12   6        0.06        6.72     24.56 o 
   3  12   6       27.23      -24.35     26.75 o 
  -4  13   6        4.20       16.00     33.33 o 
  -3  13   6       74.59       78.99     36.00 o 
  -2  13   6        0.04       13.36     25.71 o 
  -1  13   6       46.87       32.76     25.40 o 
   0  13   6        2.08       56.07     26.82 o 
   1  13   6       15.32        2.71     24.76 o 
   2  13   6        0.83        5.71     30.66 o 
  -9   0   7      943.12      920.24     47.66 o 
  -7   0   7     1451.52     1448.18     48.66 o 
  -5   0   7     1052.63     1006.56     37.33 o 
  -3   0   7       79.55      107.99     18.66 o 
  -1   0   7     4515.13     4175.89     89.99 o 
   1   0   7     1228.25     1300.13     27.87 o 
   3   0   7      358.60      408.11     20.72 o 
   5   0   7      197.64      190.03     26.83 o 
   7   0   7       58.58       51.48     22.02 o 
 -10   1   7       47.54        6.00     40.66 o 
  -9   1   7       20.82       28.00     33.33 o 
  -8   1   7      127.38      119.17     19.79 o 
  -7   1   7      598.32      589.56     25.27 o 
  -6   1   7      843.60      835.16     26.13 o 
  -5   1   7       10.28       16.13     13.77 o 
  -4   1   7        2.65        4.29     12.36 o 
  -3   1   7     1540.00     1390.95     43.11 o 
  -2   1   7      671.67      710.64     15.44 o 
  -1   1   7     1861.84     1930.73     21.38 o 
   0   1   7        1.64       -4.41      6.64 o 
   1   1   7      181.80      145.28     10.46 o 
   2   1   7      633.24      684.18     19.01 o 
   3   1   7      557.33      507.94     25.53 o 
   4   1   7       78.92       86.68     14.01 o 
   5   1   7       30.64       -9.02     14.16 o 
   6   1   7        0.15       13.97     15.78 o 
   7   1   7       21.62       18.74     17.90 o 
   8   1   7        5.96        8.27     20.04 o 
 -10   2   7      123.61       99.81     45.16 o 
  -9   2   7       52.14       30.20     40.50 o 
  -8   2   7      922.08      924.45     94.32 o 
  -7   2   7      134.91      137.11     16.56 o 
  -6   2   7        3.04        8.68     14.05 o 
  -5   2   7      948.52      978.73     22.60 o 
  -4   2   7     2599.01     2595.08     37.98 o 
  -3   2   7      231.06      228.04     11.96 o 
  -2   2   7      145.14      164.00      6.93 o 
  -1   2   7        7.44        7.39      6.17 o 
   0   2   7     2902.07     2830.34     34.44 o 
   1   2   7        4.63        8.40      9.09 o 
   2   2   7       11.65       11.18      8.91 o 
   3   2   7       66.30       59.35     10.39 o 
   4   2   7      104.04      131.00     15.35 o 
   5   2   7        0.54       -8.73     12.47 o 
   6   2   7       50.57       54.57     15.44 o 
   7   2   7        7.87       11.39     16.31 o 
   8   2   7        3.44      -25.32     20.23 o 
 -10   3   7       78.65       70.91     33.72 o 
  -9   3   7       43.83       40.03     29.50 o 
  -8   3   7      326.75      341.24     37.50 o 
  -7   3   7      235.81      237.31     89.49 o 
  -6   3   7     2013.93     2007.06     45.58 o 
  -5   3   7      327.44      381.66     16.94 o 
  -4   3   7      105.92      123.05      9.15 o 
  -3   3   7      172.95      168.32      9.43 o 
  -2   3   7     3952.84     3880.66     37.64 o 
  -1   3   7        0.33       -1.49      6.73 o 
   0   3   7      266.44      276.05     10.63 o 
   1   3   7      106.42      119.98      9.55 o 
   2   3   7      320.01      324.75     12.54 o 
   3   3   7       12.17       23.78     11.31 o 
   4   3   7       22.88        1.33     11.79 o 
   5   3   7        9.13        1.57     12.62 o 
   6   3   7       10.13       15.91     18.16 o 
   7   3   7       18.52        7.21     19.45 o 
   8   3   7        1.45      -14.47     21.36 o 
 -10   4   7      143.22      171.40     36.83 o 
  -9   4   7      232.06      268.78     35.33 o 
  -8   4   7       75.08       58.93     25.02 o 
  -7   4   7      142.90      124.53     43.50 o 
  -6   4   7      155.63      132.90     22.05 o 
  -5   4   7      783.01      725.48     27.31 o 
  -4   4   7      995.75      963.33     17.63 o 
  -3   4   7     1087.74     1126.19     15.63 o 
  -2   4   7        2.11        6.75      6.97 o 
  -1   4   7      660.24      742.89     22.71 o 
   0   4   7      874.03      811.32     16.21 o 
   1   4   7        4.38       -6.03     11.70 o 
   2   4   7      182.72      161.88     11.53 o 
   3   4   7       67.20       76.95     11.89 o 
   4   4   7       16.93       20.37     17.67 o 
   5   4   7       35.85       36.59     13.77 o 
   6   4   7       86.13       41.10     18.92 o 
   7   4   7        6.14      -30.52     20.35 o 
 -10   5   7        4.60        8.57     72.83 o 
  -9   5   7        5.30        6.26     41.16 o 
  -8   5   7      210.78      266.19     41.50 o 
  -7   5   7      969.58      892.56     92.82 o 
  -6   5   7        2.63      -26.63     18.77 o 
  -5   5   7      421.66      391.05     41.50 o 
  -4   5   7       11.38       -3.26      9.93 o 
  -3   5   7      658.68      675.93     14.02 o 
  -2   5   7       48.26       46.75      8.11 o 
  -1   5   7      493.66      522.76     18.76 o 
   0   5   7      149.64      169.37     13.13 o 
   1   5   7      117.62      185.07     11.34 o 
   2   5   7      105.19       94.07     12.46 o 
   3   5   7      503.49      514.79     17.57 o 
   4   5   7      108.68       77.09     13.67 o 
   5   5   7        0.05      -22.85     17.42 o 
   6   5   7        2.01      -14.38     20.59 o 
   7   5   7        1.66        8.02     25.69 o 
  -9   6   7      315.79      319.86     63.99 o 
  -8   6   7      313.64      253.60     41.66 o 
  -7   6   7        4.43       -1.74     26.45 o 
  -6   6   7      107.59      120.65     27.33 o 
  -5   6   7      550.39      612.94     35.33 o 
  -4   6   7      329.26      337.77     18.64 o 
  -3   6   7      557.11      483.46     16.64 o 
  -2   6   7       45.85       67.67     11.55 o 
  -1   6   7      275.89      348.35     12.80 o 
   0   6   7      159.66      218.86     11.75 o 
   1   6   7      538.67      504.87     15.60 o 
   2   6   7      214.89      185.42     16.16 o 
   3   6   7       21.65       -0.31     11.53 o 
   4   6   7       91.07      120.11     18.68 o 
   5   6   7       71.21       82.81     19.41 o 
   6   6   7        0.30      -21.84     19.63 o 
   7   6   7        2.27        6.91     21.75 o 
  -9   7   7       98.99       98.32     44.66 o 
  -8   7   7       34.81       27.33     37.66 o 
  -7   7   7      251.34      319.97     39.33 o 
  -6   7   7      149.79      136.65     28.33 o 
  -5   7   7        3.62        5.00     24.33 o 
  -4   7   7       49.70        9.54     15.33 o 
  -3   7   7        8.69        6.99     20.50 o 
  -2   7   7      136.76      137.20     11.15 o 
  -1   7   7      102.94       82.82     10.83 o 
   0   7   7        6.84       -4.40     10.24 o 
   1   7   7       50.49       39.86     11.71 o 
   2   7   7      633.55      690.97     22.51 o 
   3   7   7      426.86      415.88     23.39 o 
   4   7   7      190.22      204.99     25.22 o 
   5   7   7        3.45      -18.41     18.74 o 
   6   7   7       14.08        3.05     22.31 o 
   7   7   7        4.90        0.83     38.69 o 
  -8   8   7      163.28      239.31     39.66 o 
  -7   8   7      146.03      159.65     37.66 o 
  -6   8   7       72.86       61.99     28.66 o 
  -5   8   7      173.52      156.16     19.20 o 
  -4   8   7      294.58      243.25     28.50 o 
  -3   8   7      150.70      162.69     20.33 o 
  -2   8   7        1.66       11.76     11.97 o 
  -1   8   7        3.71        0.59     11.11 o 
   0   8   7      535.82      510.15     16.45 o 
   1   8   7        9.63      -12.16     14.10 o 
   2   8   7      134.62      147.93     18.24 o 
   3   8   7       60.68      112.87     24.30 o 
   4   8   7       64.95       88.84     27.06 o 
   5   8   7       24.94       -4.04     21.41 o 
   6   8   7        6.25        2.46     23.07 o 
  -8   9   7      125.57      108.66     43.00 o 
  -7   9   7       55.58       69.99     34.00 o 
  -6   9   7       24.60       58.33     33.00 o 
  -5   9   7       63.56       63.40     19.21 o 
  -4   9   7        1.35      -20.63     18.13 o 
  -3   9   7        2.18      -23.17     16.24 o 
  -2   9   7       10.54       -4.58     13.07 o 
  -1   9   7       51.10       63.81     14.70 o 
   0   9   7        2.78       21.57     13.82 o 
   1   9   7       41.72       50.05     16.59 o 
   2   9   7      135.39      143.22     27.71 o 
   3   9   7       23.74       15.97     18.26 o 
   4   9   7      100.58       63.20     22.42 o 
   5   9   7        8.63       13.75     22.04 o 
  -7  10   7       40.22       11.33     38.33 o 
  -6  10   7      103.56      112.99     35.33 o 
  -5  10   7       80.55      114.94     22.48 o 
  -4  10   7      179.14      135.03     21.02 o 
  -3  10   7       17.15      -16.59     18.88 o 
  -2  10   7       15.52        0.19     15.09 o 
  -1  10   7        2.54        9.46     19.17 o 
   0  10   7       16.86      -13.90     18.81 o 
   1  10   7      150.12      167.00     19.95 o 
   2  10   7        3.65      -19.05     17.39 o 
   3  10   7        0.46      -14.08     19.36 o 
   4  10   7       23.32       50.17     22.37 o 
   5  10   7       38.57       46.65     23.81 o 
  -6  11   7       27.76       33.66     36.00 o 
  -5  11   7       14.51      -18.76     20.21 o 
  -4  11   7        1.56       11.52     21.59 o 
  -3  11   7      140.25      184.37     33.16 o 
  -2  11   7        1.80        3.31     20.34 o 
  -1  11   7       46.61       26.27     21.35 o 
   0  11   7        0.23      -23.81     22.02 o 
   1  11   7       66.61       79.45     24.86 o 
   2  11   7        8.63      -10.33     25.54 o 
   3  11   7       27.31       41.92     21.78 o 
   4  11   7        3.32      -21.01     22.11 o 
  -5  12   7       80.39       70.38     24.66 o 
  -4  12   7       19.59       10.75     22.37 o 
  -3  12   7        6.80        1.00     35.66 o 
  -2  12   7        0.27       25.00     36.66 o 
  -1  12   7       23.03       64.87     24.05 o 
   0  12   7       31.08       30.45     23.90 o 
   1  12   7       48.64       19.07     25.18 o 
   2  12   7        1.21       -7.49     24.89 o 
   3  12   7       10.50        2.16     28.98 o 
  -3  13   7       10.56      -18.33     35.66 o 
  -2  13   7       17.72      -42.33     35.66 o 
  -1  13   7       20.80       27.44     33.83 o 
   0  13   7        0.56      -28.00     25.01 o 
   1  13   7        1.28       17.86     28.27 o 
  -8   0   8      266.26      245.64     32.66 o 
  -6   0   8      750.84      794.58     38.33 o 
  -4   0   8     1482.61     1382.19     44.33 o 
  -2   0   8     4022.95     3785.00     71.16 o 
   0   0   8        2.41       -3.63     16.83 o 
   2   0   8      438.67      495.61     22.09 o 
   4   0   8       52.06        1.02     20.00 o 
   6   0   8       29.53       26.86     21.78 o 
 -10   1   8      218.74      180.31     44.00 o 
  -9   1   8      127.41      140.99     37.00 o 
  -8   1   8        7.65        0.28     30.83 o 
  -7   1   8       55.77       32.55     24.33 o 
  -6   1   8     1562.89     1428.85     49.66 o 
  -5   1   8      854.87      730.08     25.19 o 
  -4   1   8      532.04      513.38     20.26 o 
  -3   1   8       24.27       51.41     11.28 o 
  -2   1   8        9.33       12.10      7.51 o 
  -1   1   8      215.02      279.54     11.66 o 
   0   1   8      770.29      704.16     24.87 o 
   1   1   8       17.02       19.54      9.18 o 
   2   1   8       39.18       27.53     11.96 o 
   3   1   8       12.61        8.36     12.23 o 
   4   1   8       16.18        6.97     13.80 o 
   5   1   8        0.43       -7.01     15.60 o 
   6   1   8        3.16      -25.35     17.33 o 
   7   1   8       23.49       31.62     16.95 o 
 -10   2   8       33.49       67.55     33.97 o 
  -9   2   8       73.96       81.44     31.24 o 
  -8   2   8      162.08      176.68     27.81 o 
  -7   2   8      234.83      238.83     19.68 o 
  -6   2   8      405.63      441.50     19.85 o 
  -5   2   8      314.89      310.70     21.82 o 
  -4   2   8       28.18       22.10     12.02 o 
  -3   2   8     1647.21     1741.08     32.78 o 
  -2   2   8        8.01        3.81      6.25 o 
  -1   2   8      232.13      318.44     16.51 o 
   0   2   8       84.56       81.37      9.08 o 
   1   2   8      623.60      688.32     26.17 o 
   2   2   8      237.74      270.99     17.46 o 
   3   2   8      156.70      185.04     14.88 o 
   4   2   8        6.71       -5.34     12.24 o 
   5   2   8       24.21       12.58     16.02 o 
   6   2   8        0.05      -17.96     15.52 o 
   7   2   8        7.95       21.77     16.70 o 
 -10   3   8        5.75      -39.63     30.52 o 
  -9   3   8      240.69      271.06     57.33 o 
  -8   3   8       47.52        2.58     24.43 o 
  -7   3   8      595.89      616.29     36.33 o 
  -6   3   8        8.34        7.98     15.83 o 
  -5   3   8     2619.22     2519.79     57.28 o 
  -4   3   8       97.39       91.69     23.81 o 
  -3   3   8        5.99        3.10      8.78 o 
  -2   3   8      140.59      135.54     11.05 o 
  -1   3   8      389.38      392.40     12.19 o 
   0   3   8      150.92      173.27     10.42 o 
   1   3   8      219.66      236.59     11.88 o 
   2   3   8       11.23        2.94     10.76 o 
   3   3   8       32.53       29.59     12.15 o 
   4   3   8       18.54       13.89     12.98 o 
   5   3   8       58.48       53.08     15.27 o 
   6   3   8       20.09       24.26     15.98 o 
   7   3   8       15.36       19.85     20.61 o 
 -10   4   8       31.65       17.85     35.79 o 
  -9   4   8      168.25      191.98     35.39 o 
  -8   4   8      170.32      128.04     30.71 o 
  -7   4   8      250.35      268.50     28.42 o 
  -6   4   8       28.94       28.60     22.87 o 
  -5   4   8       49.80       65.97     14.51 o 
  -4   4   8      298.20      349.81     17.63 o 
  -3   4   8      643.93      593.43     25.57 o 
  -2   4   8      555.27      525.17     15.88 o 
  -1   4   8       43.11       36.11      8.74 o 
   0   4   8       25.78       20.29      9.46 o 
   1   4   8      324.79      322.04     13.12 o 
   2   4   8      457.64      453.91     20.07 o 
   3   4   8       64.68       54.61     12.77 o 
   4   4   8       12.17      -19.41     12.94 o 
   5   4   8        0.59      -20.93     14.79 o 
   6   4   8       15.92       35.24     20.99 o 
   7   4   8        4.79      -20.45     21.87 o 
  -9   5   8        1.06      -21.17     32.68 o 
  -8   5   8       41.20       56.01     27.13 o 
  -7   5   8        1.80       20.54     24.01 o 
  -6   5   8      794.39      808.27     41.50 o 
  -5   5   8      250.45      243.23     22.80 o 
  -4   5   8      610.72      588.45     22.67 o 
  -3   5   8       39.23       51.29     19.08 o 
  -2   5   8      334.90      408.42     15.83 o 
  -1   5   8      420.65      329.18     13.79 o 
   0   5   8      216.48      249.58     13.74 o 
   1   5   8        2.98       -3.22     14.87 o 
   2   5   8        0.18      -15.72     11.43 o 
   3   5   8        0.37      -18.02     12.02 o 
   4   5   8      153.34      155.53     15.56 o 
   5   5   8        0.22      -12.14     18.62 o 
   6   5   8        0.79      -13.38     21.21 o 
   7   5   8        8.13        9.74     31.76 o 
  -9   6   8        3.15      -27.78     31.98 o 
  -8   6   8      243.06      294.44     34.58 o 
  -7   6   8      206.59      196.62     38.16 o 
  -6   6   8       86.53      127.65     31.00 o 
  -5   6   8        0.18      -28.00     25.66 o 
  -4   6   8      553.40      543.29     23.06 o 
  -3   6   8      126.83      143.87     13.13 o 
  -2   6   8     1557.77     1532.10     23.36 o 
  -1   6   8        7.58       -2.66      9.79 o 
   0   6   8       43.71       42.40     11.04 o 
   1   6   8        5.46       11.76     11.60 o 
   2   6   8       19.53       25.75     12.69 o 
   3   6   8        0.30      -11.78     13.51 o 
   4   6   8       70.00       59.92     32.03 o 
   5   6   8       41.97       56.09     19.93 o 
   6   6   8        6.67        0.43     28.38 o 
  -9   7   8      216.33      228.98     44.33 o 
  -8   7   8        0.85      -39.33     38.33 o 
  -7   7   8        9.48      -34.66     33.66 o 
  -6   7   8       74.00      122.32     29.33 o 
  -5   7   8      485.45      546.61     35.66 o 
  -4   7   8        2.49      -15.05     31.66 o 
  -3   7   8        6.47      -17.34     28.66 o 
  -2   7   8      625.89      597.73     19.87 o 
  -1   7   8      224.75      250.51     13.33 o 
   0   7   8      141.28      122.84     15.78 o 
   1   7   8        0.27       -5.64     12.27 o 
   2   7   8       33.75       43.18     16.86 o 
   3   7   8       18.28       31.24     16.73 o 
   4   7   8        7.87       17.78     19.47 o 
   5   7   8        0.38        2.59     20.76 o 
   6   7   8       17.99      -12.02     23.37 o 
  -8   8   8       27.61       39.66     41.66 o 
  -7   8   8      284.27      333.63     42.66 o 
  -6   8   8       40.34       38.00     29.33 o 
  -5   8   8        0.17       22.66     26.00 o 
  -4   8   8        0.52       14.94     18.00 o 
  -3   8   8     1591.31     1496.42     36.63 o 
  -2   8   8       74.78       50.16     18.21 o 
  -1   8   8      147.38      120.60     13.00 o 
   0   8   8       31.99       64.03     12.96 o 
   1   8   8       97.18      120.28     14.20 o 
   2   8   8        0.54        3.05     17.62 o 
   3   8   8       14.36      -21.84     18.75 o 
   4   8   8        3.71        3.03     21.15 o 
   5   8   8       11.52       -2.59     23.17 o 
  -8   9   8       72.06       83.99     40.33 o 
  -7   9   8       90.50       74.99     35.33 o 
  -6   9   8       25.22      -15.33     32.33 o 
  -5   9   8      118.36      109.66     32.33 o 
  -4   9   8      213.37      195.92     41.16 o 
  -3   9   8        3.74       14.32     18.96 o 
  -2   9   8       76.49      121.27     49.66 o 
  -1   9   8      127.49      135.99     17.00 o 
   0   9   8      112.23      124.51     17.31 o 
   1   9   8       52.36       56.48     17.31 o 
   2   9   8      117.37      101.07     18.55 o 
   3   9   8        0.65      -21.00     18.64 o 
   4   9   8        7.29       19.29     34.16 o 
   5   9   8       30.20       18.88     24.13 o 
  -7  10   8       22.83       35.33     39.66 o 
  -6  10   8       77.21      112.99     36.33 o 
  -5  10   8        3.19        4.00     31.66 o 
  -4  10   8       78.90       91.35     21.01 o 
  -3  10   8        6.89       12.80     36.00 o 
  -2  10   8       71.35       44.24     20.66 o 
  -1  10   8       44.98       23.27     27.16 o 
   0  10   8        4.78       37.17     21.97 o 
   1  10   8        2.25       13.75     17.55 o 
   2  10   8        7.56       14.80     19.20 o 
   3  10   8        8.68      -31.90     21.27 o 
   4  10   8        3.84        8.69     23.46 o 
  -6  11   8      143.50      115.65     38.33 o 
  -5  11   8       54.63       97.32     34.66 o 
  -4  11   8       44.77       17.80     21.88 o 
  -3  11   8        0.21       -7.56     21.59 o 
  -2  11   8        4.89       -9.00     31.66 o 
  -1  11   8       56.02       85.32     54.99 o 
   0  11   8       59.88       20.27     24.32 o 
   1  11   8        1.19       -8.76     23.91 o 
   2  11   8        2.15        4.67     29.00 o 
   3  11   8        1.81      -22.06     21.57 o 
  -4  12   8        2.17      -35.11     23.41 o 
  -3  12   8       13.04      -27.00     36.66 o 
  -2  12   8        1.16       15.00     38.66 o 
  -1  12   8        0.23        7.95     34.66 o 
   0  12   8        8.30        6.46     24.23 o 
   1  12   8       11.91        2.65     27.62 o 
   2  12   8       14.62       -3.78     28.83 o 
  -9   0   9       10.31       -5.33     35.00 o 
  -7   0   9      801.86      765.59     43.00 o 
  -5   0   9     1354.34     1431.18     48.99 o 
  -3   0   9      646.35      486.28     33.00 o 
  -1   0   9     1413.98     1491.23     41.02 o 
   1   0   9        0.42      -26.00     22.33 o 
   3   0   9      150.31      178.09     38.83 o 
   5   0   9       21.13       -7.23     21.02 o 
   7   0   9        0.19        7.67     38.00 o 
 -10   1   9        3.95      -43.33     42.00 o 
  -9   1   9      230.44      248.64     40.33 o 
  -8   1   9      264.72      206.78     57.16 o 
  -7   1   9      378.82      352.82     24.63 o 
  -6   1   9        7.21       -5.11     17.23 o 
  -5   1   9     1005.70     1017.78     28.51 o 
  -4   1   9      731.78      700.02     25.10 o 
  -3   1   9      434.92      454.57     18.53 o 
  -2   1   9       40.05       41.19     11.79 o 
  -1   1   9      159.09      185.79      9.45 o 
   0   1   9      116.36      104.83     10.06 o 
   1   1   9      229.69      193.96     12.38 o 
   2   1   9        0.42        9.32     10.82 o 
   3   1   9       14.48       32.38     15.59 o 
   4   1   9       11.93       13.33     16.40 o 
   5   1   9        1.28       16.59     17.89 o 
   6   1   9        7.39      -13.47     16.73 o 
   7   1   9       15.57      -15.77     18.52 o 
 -10   2   9      166.14      179.14     69.16 o 
  -9   2   9        1.55        9.76     38.16 o 
  -8   2   9       48.99       56.90     28.77 o 
  -7   2   9        4.40      -19.47     17.37 o 
  -6   2   9      702.09      634.27     22.86 o 
  -5   2   9       22.12        8.77     14.90 o 
  -4   2   9        2.61       -6.78     14.44 o 
  -3   2   9      192.36      158.63     14.75 o 
  -2   2   9      856.73      902.47     18.12 o 
  -1   2   9      839.77      832.85     16.35 o 
   0   2   9      120.94      162.98     11.13 o 
   1   2   9        8.83       -7.36      9.94 o 
   2   2   9      226.76      229.07     15.51 o 
   3   2   9       59.91       38.21     12.77 o 
   4   2   9       70.21       41.36     14.26 o 
   5   2   9        3.76       16.63     15.37 o 
   6   2   9        0.78       -3.01     22.04 o 
   7   2   9        0.53      -30.34     21.62 o 
 -10   3   9       70.84       81.64     40.50 o 
  -9   3   9       10.93        8.24     31.48 o 
  -8   3   9      525.53      511.96     35.51 o 
  -7   3   9      275.32      294.26     29.28 o 
  -6   3   9      202.79      237.90     18.62 o 
  -5   3   9      107.50       66.09     16.63 o 
  -4   3   9      861.26      820.98     28.70 o 
  -3   3   9       53.18      101.63     13.95 o 
  -2   3   9       51.24       55.73     11.99 o 
  -1   3   9      220.32      231.57     11.33 o 
   0   3   9     1090.87     1026.81     19.61 o 
   1   3   9        3.40       -0.44     10.62 o 
   2   3   9       55.15       30.67     12.01 o 
   3   3   9       43.20       37.24     13.76 o 
   4   3   9       27.09       -4.16     14.13 o 
   5   3   9       16.17       43.00     16.33 o 
   6   3   9        4.90      -15.92     16.81 o 
   7   3   9        0.07      -16.57     23.16 o 
  -9   4   9      120.74       81.39     33.69 o 
  -8   4   9       93.33      143.90     30.98 o 
  -7   4   9      155.54      163.75     52.33 o 
  -6   4   9       54.65       67.77     23.86 o 
  -5   4   9      301.97      281.78     18.50 o 
  -4   4   9       79.19       72.66     24.82 o 
  -3   4   9      196.04      206.11     18.96 o 
  -2   4   9      112.63      121.11     13.30 o 
  -1   4   9      438.05      458.85     14.20 o 
   0   4   9      226.46      219.23     12.93 o 
   1   4   9       38.51       22.77     11.20 o 
   2   4   9       17.84       20.99     12.65 o 
   3   4   9       38.26       68.21     13.93 o 
   4   4   9       57.86       36.96     15.92 o 
   5   4   9        8.01       -3.65     23.96 o 
   6   4   9        0.09      -26.43     22.13 o 
  -9   5   9      206.76      191.91     67.49 o 
  -8   5   9        0.16       -1.43     27.23 o 
  -7   5   9      365.53      361.41     39.83 o 
  -6   5   9      130.41      139.54     26.83 o 
  -5   5   9       19.98      -25.95     22.41 o 
  -4   5   9      225.70      220.30     68.49 o 
  -3   5   9      298.76      319.99     19.91 o 
  -2   5   9      175.96      194.37     15.15 o 
  -1   5   9      845.92      790.29     18.12 o 
   0   5   9      112.44      111.78     12.51 o 
   1   5   9      544.36      583.06     18.43 o 
   2   5   9       22.39       12.57     12.68 o 
   3   5   9       20.02       41.14     14.41 o 
   4   5   9       15.77        8.49     15.78 o 
   5   5   9        2.76        6.12     25.82 o 
   6   5   9        1.83      -30.08     25.67 o 
  -9   6   9        2.22       33.92     35.55 o 
  -8   6   9       26.35       25.02     31.27 o 
  -7   6   9      577.53      522.19     47.49 o 
  -6   6   9       40.63       28.33     31.00 o 
  -5   6   9       94.70       82.99     26.33 o 
  -4   6   9       61.18       35.33     27.33 o 
  -3   6   9        2.80      -11.40     14.23 o 
  -2   6   9      580.13      662.42     20.97 o 
  -1   6   9       56.61       44.44     11.73 o 
   0   6   9       86.74       78.24     12.34 o 
   1   6   9       15.32       29.86     13.06 o 
   2   6   9       36.34       64.81     14.26 o 
   3   6   9      185.93      161.95     23.52 o 
   4   6   9        5.44      -25.36     18.93 o 
   5   6   9       14.72       -5.57     21.33 o 
   6   6   9        2.25        4.38     24.58 o 
  -8   7   9      232.21      307.30     46.66 o 
  -7   7   9        1.00       -0.33     36.33 o 
  -6   7   9       13.38       18.66     28.33 o 
  -5   7   9      103.13      139.32     32.33 o 
  -4   7   9       73.68      109.66     29.00 o 
  -3   7   9       33.73       23.45     17.46 o 
  -2   7   9        6.68       25.56     14.49 o 
  -1   7   9       28.71       41.77     12.46 o 
   0   7   9       74.28      124.05     14.03 o 
   1   7   9        3.96      -16.96     13.18 o 
   2   7   9       53.45       66.41     27.28 o 
   3   7   9       61.90       39.89     19.22 o 
   4   7   9        0.65       -9.17     20.11 o 
   5   7   9        5.32        1.01     22.42 o 
  -8   8   9       75.74       77.66     44.00 o 
  -7   8   9       10.33       -5.67     37.66 o 
  -6   8   9      234.43      157.65     33.00 o 
  -5   8   9        7.43       44.00     31.33 o 
  -4   8   9       16.19      -35.33     24.66 o 
  -3   8   9       26.95       -2.54     18.34 o 
  -2   8   9       29.19       33.54     26.00 o 
  -1   8   9        2.24       -9.47     12.56 o 
   0   8   9       24.23       25.51     13.50 o 
   1   8   9       16.97       -9.11     15.94 o 
   2   8   9       37.21       41.21     19.24 o 
   3   8   9        5.17      -28.70     19.13 o 
   4   8   9       91.04      104.42     23.92 o 
   5   8   9        0.64       -2.39     23.82 o 
  -7   9   9       73.86       55.99     40.00 o 
  -6   9   9       67.21       72.66     35.66 o 
  -5   9   9       25.01      103.32     34.00 o 
  -4   9   9      150.01      145.65     30.00 o 
  -3   9   9        1.28      -13.14     19.65 o 
  -2   9   9        0.34       -0.17     34.16 o 
  -1   9   9        4.87       -8.73     20.25 o 
   0   9   9       60.61       64.53     17.86 o 
   1   9   9       21.86       25.46     19.16 o 
   2   9   9       64.12       71.20     30.20 o 
   3   9   9        5.39       -2.03     21.75 o 
   4   9   9       10.25      -27.27     22.92 o 
  -6  10   9        3.09       56.33     37.66 o 
  -5  10   9        6.33       -9.33     34.00 o 
  -4  10   9        0.15       -7.33     30.00 o 
  -3  10   9       36.72       66.18     22.23 o 
  -2  10   9       90.05       60.85     21.41 o 
  -1  10   9        2.87        5.67     32.00 o 
   0  10   9       54.75       35.01     33.00 o 
   1  10   9       13.70       13.85     19.51 o 
   2  10   9        0.01      -20.69     21.50 o 
   3  10   9       29.26       56.82     23.28 o 
  -5  11   9       47.41      -26.33     30.33 o 
  -4  11   9       11.53       63.66     34.00 o 
  -3  11   9      101.19       91.46     24.29 o 
  -2  11   9        1.34      -27.00     34.66 o 
  -1  11   9        2.78      -32.33     34.33 o 
   0  11   9        0.19        2.51     25.30 o 
   1  11   9       87.61       54.75     36.16 o 
   2  11   9        0.17        0.71     27.81 o 
  -3  12   9        0.47      -42.66     37.66 o 
  -2  12   9       10.80       42.66     40.00 o 
  -1  12   9        2.23        3.67     38.00 o 
   0  12   9        1.53        4.38     35.33 o 
  -8   0  10       62.14      122.32     35.66 o 
  -6   0  10      306.60      245.97     33.33 o 
  -4   0  10      216.05      266.64     28.33 o 
  -2   0  10       18.86        1.00     24.16 o 
   0   0  10      657.07      718.26     41.00 o 
   2   0  10       61.04       57.33     26.66 o 
   4   0  10       17.94      -16.33     32.00 o 
   6   0  10        2.12      -51.66     36.33 o 
 -10   1  10        1.38       31.19     46.66 o 
  -9   1  10       13.95       56.33     39.33 o 
  -8   1  10      200.12      156.00     25.06 o 
  -7   1  10       79.92      109.00     22.91 o 
  -6   1  10      255.47      264.80     42.50 o 
  -5   1  10       17.32        7.78     17.94 o 
  -4   1  10      225.14      220.50     18.57 o 
  -3   1  10      121.58      132.28     15.75 o 
  -2   1  10       76.54       71.72     18.08 o 
  -1   1  10       80.54      101.57     18.76 o 
   0   1  10        5.94      -13.56     10.02 o 
   1   1  10      160.56      161.92     13.38 o 
   2   1  10      133.99      118.36     13.13 o 
   3   1  10       94.31      105.67     26.80 o 
   4   1  10        0.21       -5.31     15.01 o 
   5   1  10        0.02      -18.53     17.30 o 
   6   1  10        3.62      -11.76     17.94 o 
 -10   2  10       17.39      -20.38     35.94 o 
  -9   2  10      329.76      279.32     36.83 o 
  -8   2  10        1.33      -42.98     28.65 o 
  -7   2  10       50.61       58.42     20.10 o 
  -6   2  10      150.27      155.71     20.28 o 
  -5   2  10     1141.94     1084.62     29.40 o 
  -4   2  10      158.59      204.52     28.96 o 
  -3   2  10       62.82       50.32     15.15 o 
  -2   2  10        0.06      -15.40     13.86 o 
  -1   2  10       53.76       72.83     15.44 o 
   0   2  10       22.84       16.20     10.85 o 
   1   2  10       56.31       48.13     11.32 o 
   2   2  10        0.07       -4.51     12.29 o 
   3   2  10        0.28      -20.09     13.39 o 
   4   2  10        0.04      -18.93     14.95 o 
   5   2  10        8.29       25.81     17.48 o 
   6   2  10        8.44      -10.19     26.27 o 
  -9   3  10       59.69       41.38     34.78 o 
  -8   3  10        7.34       83.61     31.88 o 
  -7   3  10      508.61      562.18     45.16 o 
  -6   3  10       40.89       16.91     20.68 o 
  -5   3  10       33.57       50.45     17.76 o 
  -4   3  10        4.22       19.99     15.48 o 
  -3   3  10     1018.13      953.55     25.51 o 
  -2   3  10       44.75       53.65     17.36 o 
  -1   3  10      518.44      505.31     18.74 o 
   0   3  10        0.23        0.85     11.08 o 
   1   3  10        5.12        6.08     12.25 o 
   2   3  10       19.76       38.66     13.79 o 
   3   3  10        3.67       12.31     14.20 o 
   4   3  10        7.46        7.67     15.65 o 
   5   3  10       12.30       32.26     17.64 o 
   6   3  10        1.99      -26.93     23.15 o 
  -9   4  10      111.55       87.51     36.07 o 
  -8   4  10       69.53       73.54     32.74 o 
  -7   4  10       16.92        1.63     25.68 o 
  -6   4  10      762.40      714.73     54.16 o 
  -5   4  10      657.27      661.08     28.80 o 
  -4   4  10      696.50      711.63     24.26 o 
  -3   4  10        0.77      -24.38     17.91 o 
  -2   4  10      110.22      144.14     24.86 o 
  -1   4  10       98.53       91.36     17.90 o 
   0   4  10      207.11      181.86     13.66 o 
   1   4  10        2.11       -4.30     12.60 o 
   2   4  10        5.97        1.85     14.06 o 
   3   4  10        0.17      -20.65     14.39 o 
   4   4  10       23.38       46.62     16.81 o 
   5   4  10        8.92       22.61     22.74 o 
   6   4  10        0.18       -7.87     35.46 o 
  -9   5  10       88.56      102.55     38.00 o 
  -8   5  10      159.84      190.67     32.14 o 
  -7   5  10        3.50      -13.18     27.83 o 
  -6   5  10       89.12      102.81     38.16 o 
  -5   5  10      144.44      142.35     25.52 o 
  -4   5  10      151.35      174.00     21.04 o 
  -3   5  10       12.95       -0.25     16.92 o 
  -2   5  10      773.99      800.78     22.88 o 
  -1   5  10      203.65      192.76     18.12 o 
   0   5  10        0.16        1.73     12.37 o 
   1   5  10       33.16        7.31     13.16 o 
   2   5  10       20.95       21.17     14.29 o 
   3   5  10        0.88      -12.46     15.60 o 
   4   5  10        0.35       -8.88     21.08 o 
   5   5  10        1.29        2.07     23.54 o 
  -8   6  10       44.91       -2.60     34.03 o 
  -7   6  10        2.29      -10.67     36.66 o 
  -6   6  10      279.89      256.31     38.66 o 
  -5   6  10      120.02      113.65     29.66 o 
  -4   6  10      449.73      462.95     35.00 o 
  -3   6  10      103.67      113.37     20.10 o 
  -2   6  10       24.57       51.51     15.85 o 
  -1   6  10        1.19      -21.06     14.04 o 
   0   6  10      144.04      114.72     14.37 o 
   1   6  10       14.96        5.04     13.96 o 
   2   6  10       18.95       -1.56     18.60 o 
   3   6  10       21.27       36.69     20.50 o 
   4   6  10        9.38       23.07     22.80 o 
   5   6  10        5.84      -36.52     24.35 o 
  -8   7  10       82.86      102.99     39.66 o 
  -7   7  10       86.64      167.65     41.66 o 
  -6   7  10       25.03       28.33     30.66 o 
  -5   7  10        2.19      -13.33     31.66 o 
  -4   7  10        8.89       24.66     29.66 o 
  -3   7  10      273.44      293.97     35.00 o 
  -2   7  10      268.79      231.54     22.52 o 
  -1   7  10        3.85        2.97     16.56 o 
   0   7  10        1.93       -6.38     13.66 o 
   1   7  10       81.26       93.76     15.86 o 
   2   7  10       23.55       -3.00     18.77 o 
   3   7  10        1.15      -10.22     24.25 o 
   4   7  10        2.52      -18.32     23.29 o 
   5   7  10        5.01       33.38     25.30 o 
  -7   8  10        0.04      -34.33     39.33 o 
  -6   8  10       25.75       41.66     33.00 o 
  -5   8  10      103.04       89.66     34.33 o 
  -4   8  10        1.23       33.33     28.33 o 
  -3   8  10      106.00       87.99     31.33 o 
  -2   8  10        7.03        9.79     22.16 o 
  -1   8  10      140.61      188.92     19.17 o 
   0   8  10       21.42       41.12     14.44 o 
   1   8  10       32.48       23.13     18.97 o 
   2   8  10       12.45       21.92     21.01 o 
   3   8  10       24.75        6.74     21.83 o 
   4   8  10        5.78       32.41     24.87 o 
  -7   9  10       75.61       78.99     42.66 o 
  -6   9  10       76.61       54.99     34.66 o 
  -5   9  10        7.21      -32.33     33.00 o 
  -4   9  10        2.01       49.66     29.00 o 
  -3   9  10       50.18        3.67     30.33 o 
  -2   9  10       60.28       78.44     21.44 o 
  -1   9  10       19.58        2.48     21.32 o 
   0   9  10        1.79       -4.99     22.85 o 
   1   9  10        3.09      -18.79     19.51 o 
   2   9  10       20.93       48.78     22.69 o 
   3   9  10        0.33       20.55     34.12 o 
  -6  10  10       33.47       54.99     39.00 o 
  -5  10  10        1.93      -34.66     35.00 o 
  -4  10  10       51.45        3.00     29.33 o 
  -3  10  10        2.59      -12.33     31.33 o 
  -2  10  10       13.67       26.24     31.83 o 
  -1  10  10        0.28      -33.33     32.00 o 
   0  10  10       24.56       73.33     41.66 o 
   1  10  10        0.49      -38.07     25.38 o 
   2  10  10       13.19       38.58     23.30 o 
  -4  11  10        8.53       17.00     34.33 o 
  -3  11  10        1.01      -11.33     33.66 o 
  -2  11  10       33.42       22.33     35.00 o 
  -1  11  10        0.42       25.33     40.00 o 
   0  11  10        7.80        5.33     40.33 o 
   1  11  10        4.40        4.22     26.19 o 
  -9   0  11       39.38       14.33     39.00 o 
  -7   0  11      416.76      439.29     41.66 o 
  -5   0  11       70.56       43.66     27.66 o 
  -3   0  11      780.21      744.81     54.16 o 
  -1   0  11        1.16      -14.33     24.66 o 
   1   0  11      143.29      148.65     29.33 o 
   3   0  11       14.13      -13.00     33.33 o 
   5   0  11        0.07      -54.99     36.66 o 
  -9   1  11       46.79       57.03     35.53 o 
  -8   1  11        2.85       24.03     22.57 o 
  -7   1  11       53.55       34.32     22.26 o 
  -6   1  11      142.49      153.23     21.81 o 
  -5   1  11      507.40      500.47     23.75 o 
  -4   1  11       17.10        4.06     16.77 o 
  -3   1  11       26.04       22.93     15.37 o 
  -2   1  11      231.40      266.75     22.80 o 
  -1   1  11      153.80      128.97     20.36 o 
   0   1  11       75.22       80.91     21.35 o 
   1   1  11        0.07       -1.42     12.63 o 
   2   1  11        0.24       -0.06     13.98 o 
   3   1  11       24.80        5.23     15.15 o 
   4   1  11        0.38      -15.23     16.55 o 
   5   1  11        0.84       -4.38     18.26 o 
  -9   2  11       47.45      -13.04     33.11 o 
  -8   2  11      252.20      240.83     34.40 o 
  -7   2  11        1.76      -14.96     21.03 o 
  -6   2  11      150.40      137.10     21.06 o 
  -5   2  11       18.92       36.77     17.76 o 
  -4   2  11      370.41      405.40     43.23 o 
  -3   2  11       10.88       24.17     15.98 o 
  -2   2  11        7.58       22.64     18.78 o 
  -1   2  11       42.66       41.12     18.61 o 
   0   2  11      322.91      387.31     30.69 o 
   1   2  11      114.21      116.58     14.40 o 
   2   2  11       14.28       36.46     14.07 o 
   3   2  11       24.74        2.97     15.64 o 
   4   2  11        1.07        0.95     17.76 o 
   5   2  11        5.37       20.18     19.63 o 
  -9   3  11       13.42      -13.64     31.73 o 
  -8   3  11       47.05       25.34     31.63 o 
  -7   3  11        4.29       21.37     27.14 o 
  -6   3  11      201.09      234.77     21.95 o 
  -5   3  11        4.90       -2.56     18.67 o 
  -4   3  11       19.65       44.77     17.48 o 
  -3   3  11       84.72       95.02     30.32 o 
  -2   3  11      113.66      131.85     22.03 o 
  -1   3  11      418.33      506.13     20.63 o 
   0   3  11      360.77      400.75     32.91 o 
   1   3  11       12.64        9.08     14.09 o 
   2   3  11        5.09        6.91     14.66 o 
   3   3  11        0.27       -4.83     15.96 o 
   4   3  11       39.59       36.15     18.46 o 
   5   3  11        2.43      -10.39     19.27 o 
  -9   4  11       27.17       22.64     35.27 o 
  -8   4  11      128.05       97.72     33.71 o 
  -7   4  11      218.96      226.74     31.25 o 
  -6   4  11        0.33      -18.34     30.83 o 
  -5   4  11       36.17       42.86     19.42 o 
  -4   4  11      218.87      251.77     21.04 o 
  -3   4  11      102.15      113.16     21.01 o 
  -2   4  11        0.87      -15.33     17.66 o 
  -1   4  11      178.80      200.49     26.36 o 
   0   4  11       59.95       37.14     13.56 o 
   1   4  11      171.82      206.61     23.24 o 
   2   4  11       26.55       27.27     15.39 o 
   3   4  11        6.33       -6.25     15.74 o 
   4   4  11        4.70       27.23     17.58 o 
   5   4  11        1.38       -6.79     24.00 o 
  -8   5  11       35.85       29.60     34.27 o 
  -7   5  11      104.65      127.13     30.03 o 
  -6   5  11        7.58       -0.67     25.71 o 
  -5   5  11       14.65       -7.67     31.66 o 
  -4   5  11       14.03       29.07     21.18 o 
  -3   5  11        3.65       48.20     20.64 o 
  -2   5  11       22.92       46.47     20.07 o 
  -1   5  11      236.86      323.47     20.15 o 
   0   5  11        1.51       -6.52     17.04 o 
   1   5  11       21.86        7.22     14.56 o 
   2   5  11        3.46        4.88     15.55 o 
   3   5  11       47.86       66.50     17.55 o 
   4   5  11       17.04       -3.30     21.57 o 
   5   5  11        1.32      -19.02     24.08 o 
  -8   6  11       70.21       81.59     33.83 o 
  -7   6  11       93.32       67.33     40.66 o 
  -6   6  11       54.29       43.33     36.33 o 
  -5   6  11       87.10      101.66     31.00 o 
  -4   6  11       70.40       91.66     33.00 o 
  -3   6  11      224.18      219.61     38.33 o 
  -2   6  11        1.29       44.99     20.96 o 
  -1   6  11        7.86        2.10     17.11 o 
   0   6  11       16.71       16.55     18.25 o 
   1   6  11        1.10      -19.12     14.80 o 
   2   6  11       20.12       25.78     16.86 o 
   3   6  11       11.50       -3.77     19.76 o 
   4   6  11       10.68       37.01     22.91 o 
  -7   7  11       65.12       86.32     42.00 o 
  -6   7  11      116.58      134.32     36.00 o 
  -5   7  11       11.45       18.00     34.00 o 
  -4   7  11        0.36      -13.00     28.33 o 
  -3   7  11       33.73       49.99     33.00 o 
  -2   7  11       93.48      103.82     26.33 o 
  -1   7  11       36.55       42.04     18.31 o 
   0   7  11        0.57       10.08     18.77 o 
   1   7  11       28.70       45.07     15.99 o 
   2   7  11        1.22      -24.88     19.65 o 
   3   7  11        0.35        5.00     21.34 o 
   4   7  11        3.45       26.21     25.75 o 
  -7   8  11       15.64      -54.49     36.33 o 
  -6   8  11        0.08      -16.00     33.66 o 
  -5   8  11       10.10      -30.66     30.33 o 
  -4   8  11       86.22       53.99     33.66 o 
  -3   8  11       33.92       17.00     29.33 o 
  -2   8  11        7.53       -0.67     31.00 o 
  -1   8  11        5.64      -15.79     18.44 o 
   0   8  11       12.54       23.17     19.02 o 
   1   8  11        0.91       -1.09     19.80 o 
   2   8  11       15.47       17.28     21.39 o 
   3   8  11       20.01       13.05     22.98 o 
  -6   9  11       42.18       30.33     39.33 o 
  -5   9  11       20.13       43.33     33.00 o 
  -4   9  11        0.55      -47.33     33.33 o 
  -3   9  11       24.28       -8.33     32.00 o 
  -2   9  11       18.76        3.00     32.66 o 
  -1   9  11        4.25       24.09     24.11 o 
   0   9  11       13.31       16.33     39.00 o 
   1   9  11        0.40      -12.37     33.47 o 
   2   9  11        2.36      -29.68     23.66 o 
  -5  10  11       26.68       53.99     34.00 o 
  -4  10  11        0.30        3.33     35.00 o 
  -3  10  11       12.08        6.33     34.33 o 
  -2  10  11       19.55       -4.33     34.00 o 
  -1  10  11        4.64       28.66     40.33 o 
   0  10  11        0.25      -29.00     37.33 o 
   1  10  11       24.78       72.33     46.66 o 
  -8   0  12      230.34      155.98     42.66 o 
  -6   0  12      139.30      107.32     32.66 o 
  -4   0  12      159.89      203.45     25.37 o 
  -2   0  12      129.36      169.32     34.66 o 
   0   0  12      154.41      218.64     36.33 o 
   2   0  12       20.61        9.33     29.83 o 
   4   0  12        6.74       -3.89     26.33 o 
  -9   1  12      114.24       51.63     51.83 o 
  -8   1  12      164.14      115.00     26.27 o 
  -7   1  12        9.86      -34.03     22.69 o 
  -6   1  12       89.88       91.74     23.04 o 
  -5   1  12      166.83      182.32     21.54 o 
  -4   1  12      368.98      359.18     33.10 o 
  -3   1  12       39.24       39.54     21.72 o 
  -2   1  12        0.85        4.92     22.15 o 
  -1   1  12       66.50       67.01     23.32 o 
   0   1  12        0.91       -8.46     22.27 o 
   1   1  12        1.19       37.34     17.28 o 
   2   1  12        1.95        9.36     18.47 o 
   3   1  12        0.03       -5.61     22.24 o 
   4   1  12        1.14       41.32     27.57 o 
   5   1  12        6.45       -3.37     23.51 o 
  -9   2  12        0.42      -11.93     32.59 o 
  -8   2  12        2.29      -48.39     32.26 o 
  -7   2  12      161.44      171.09     27.76 o 
  -6   2  12       22.51       15.98     21.64 o 
  -5   2  12       49.77       78.50     20.71 o 
  -4   2  12       67.88       47.01     27.81 o 
  -3   2  12       66.72       47.84     23.44 o 
  -2   2  12      135.95      144.22     31.83 o 
  -1   2  12       25.88       -9.09     20.68 o 
   0   2  12       54.59       46.75     20.05 o 
   1   2  12       21.60       47.38     15.46 o 
   2   2  12        1.39      -15.34     15.80 o 
   3   2  12       13.70       45.67     17.15 o 
   4   2  12        3.74       -3.84     19.72 o 
   5   2  12        0.28      -16.75     24.87 o 
  -9   3  12      159.66      165.92     70.16 o 
  -8   3  12       16.28       32.57     64.49 o 
  -7   3  12        5.81       -0.55     31.51 o 
  -6   3  12       80.02       28.60     21.45 o 
  -5   3  12      329.45      321.32     24.57 o 
  -4   3  12        0.24       12.06     19.87 o 
  -3   3  12       52.04       27.77     22.00 o 
  -2   3  12       17.15      -28.98     19.32 o 
  -1   3  12        7.98        9.72     21.31 o 
   0   3  12       48.54       45.74     17.55 o 
   1   3  12        2.43       24.23     14.87 o 
   2   3  12        0.58      -17.70     16.11 o 
   3   3  12        0.15       16.18     17.29 o 
   4   3  12        3.46       -1.35     19.78 o 
  -8   4  12        5.70       19.88     31.32 o 
  -7   4  12       45.92       77.12     33.53 o 
  -6   4  12       84.37       87.24     33.16 o 
  -5   4  12      155.17      178.15     37.90 o 
  -4   4  12        2.13      -21.41     22.57 o 
  -3   4  12       71.21       84.47     23.92 o 
  -2   4  12      100.97      148.65     24.74 o 
  -1   4  12      108.77       70.13     23.90 o 
   0   4  12       49.52       23.64     18.05 o 
   1   4  12       19.81      -13.73     22.47 o 
   2   4  12        3.47        3.55     16.74 o 
   3   4  12        1.08        7.85     18.23 o 
   4   4  12        1.04       12.56     19.66 o 
  -8   5  12      116.57      125.47     37.79 o 
  -7   5  12        4.47      -23.92     30.58 o 
  -6   5  12      102.23      106.39     29.04 o 
  -5   5  12        1.66       23.66     36.00 o 
  -4   5  12      204.02      235.33     45.83 o 
  -3   5  12        4.85       22.00     23.66 o 
  -2   5  12        0.44        2.51     31.33 o 
  -1   5  12        3.44       -5.23     23.21 o 
   0   5  12       14.99       14.36     22.32 o 
   1   5  12       23.40       11.94     16.63 o 
   2   5  12        0.77      -25.36     16.90 o 
   3   5  12        2.25        4.37     19.25 o 
   4   5  12        1.53       35.97     24.62 o 
  -7   6  12        9.74      -11.33     42.00 o 
  -6   6  12      123.79      152.32     41.33 o 
  -5   6  12        4.70      -10.00     36.33 o 
  -4   6  12       89.85       67.33     36.00 o 
  -3   6  12       36.97       82.13     29.00 o 
  -2   6  12       79.08       64.02     24.38 o 
  -1   6  12        1.76      -16.47     23.43 o 
   0   6  12        2.49       12.91     18.84 o 
   1   6  12        0.16      -16.53     20.12 o 
   2   6  12       24.36       33.23     18.09 o 
   3   6  12        0.29      -11.68     23.32 o 
  -7   7  12        1.26       -4.33     38.33 o 
  -6   7  12       15.07      -15.67     39.00 o 
  -5   7  12      121.40      114.99     35.00 o 
  -4   7  12        3.32        9.00     31.66 o 
  -3   7  12      152.00      110.99     32.33 o 
  -2   7  12        0.58      -16.13     41.66 o 
  -1   7  12        4.88      -16.23     23.82 o 
   0   7  12        2.82       -2.60     19.41 o 
   1   7  12        0.49        5.32     22.45 o 
   2   7  12        2.56      -19.96     21.45 o 
   3   7  12        6.88       -3.35     24.23 o 
  -6   8  12        5.23       -9.67     41.66 o 
  -5   8  12       31.42      -36.33     37.00 o 
  -4   8  12       13.38      -15.33     36.33 o 
  -3   8  12        1.99      -46.66     34.00 o 
  -2   8  12        4.32       -2.33     34.00 o 
  -1   8  12       23.96       40.45     48.83 o 
   0   8  12        1.36       -4.39     20.34 o 
   1   8  12        6.02       27.14     28.10 o 
   2   8  12        2.96        1.39     23.83 o 
  -5   9  12       60.85       95.32     41.00 o 
  -4   9  12       12.11        0.33     37.33 o 
  -3   9  12       17.90       31.33     36.66 o 
  -2   9  12       10.03       26.66     35.00 o 
  -1   9  12       22.04       53.99     35.66 o 
   0   9  12        0.11      -14.00     41.00 o 
   1   9  12        5.03      -15.62     30.57 o 
  -3  10  12        0.96      -52.33     36.66 o 
  -2  10  12       32.33       19.33     35.33 o 
  -7   0  13       12.32      107.32     41.00 o 
  -5   0  13       81.06       91.40     27.06 o 
  -3   0  13       32.08       32.00     36.33 o 
  -1   0  13      215.33      217.64     34.66 o 
   1   0  13       95.44      172.98     40.66 o 
   3   0  13        0.17       37.14     27.09 o 
  -8   1  13        3.45      -29.42     26.76 o 
  -7   1  13       94.84       90.99     26.01 o 
  -6   1  13       55.30       47.66     24.42 o 
  -5   1  13       43.13       18.08     21.55 o 
  -4   1  13       24.72       56.86     32.66 o 
  -3   1  13       50.94      104.37     37.50 o 
  -2   1  13       27.38       30.33     32.50 o 
  -1   1  13        4.32        4.51     21.44 o 
   0   1  13       68.43       46.63     25.16 o 
   1   1  13       99.86       78.47     25.24 o 
   2   1  13       12.48       22.33     19.27 o 
   3   1  13        0.25        7.90     21.84 o 
   4   1  13        0.03      -36.76     29.28 o 
  -8   2  13        3.10       -6.67     31.45 o 
  -7   2  13       55.61       24.95     25.87 o 
  -6   2  13       60.64       50.63     22.90 o 
  -5   2  13       14.42       41.09     22.95 o 
  -4   2  13       83.86       79.60     42.16 o 
  -3   2  13       21.89       -5.45     21.91 o 
  -2   2  13       46.11       68.93     25.77 o 
  -1   2  13       28.48        6.87     23.51 o 
   0   2  13      145.12      134.22     45.50 o 
   1   2  13       13.95        4.93     19.65 o 
   2   2  13        0.03        4.47     17.94 o 
   3   2  13        0.17       -9.36     19.20 o 
   4   2  13        0.31      -18.08     20.22 o 
  -8   3  13      124.77      112.59     36.76 o 
  -7   3  13        5.96       24.28     34.51 o 
  -6   3  13       40.61       24.91     24.47 o 
  -5   3  13        7.20       23.04     26.17 o 
  -4   3  13       96.00       30.45     24.68 o 
  -3   3  13        9.65       28.15     32.33 o 
  -2   3  13       11.17       26.13     22.61 o 
  -1   3  13        0.22       17.65     23.61 o 
   0   3  13        3.53       -2.59     22.72 o 
   1   3  13        0.04        2.11     38.36 o 
   2   3  13        4.02       -3.35     18.51 o 
   3   3  13        0.46      -10.15     19.32 o 
  -8   4  13        0.50       14.62     37.46 o 
  -7   4  13       14.72      -28.85     34.43 o 
  -6   4  13       62.29       81.71     32.09 o 
  -5   4  13       11.36       13.09     22.42 o 
  -4   4  13       13.31        3.25     23.91 o 
  -3   4  13       21.71       42.38     35.66 o 
  -2   4  13        0.40       13.40     25.66 o 
  -1   4  13       51.56       75.19     25.40 o 
   0   4  13       14.64       31.26     25.21 o 
   1   4  13        6.22      -26.24     20.24 o 
   2   4  13        2.23       -7.27     18.99 o 
   3   4  13        2.24       15.59     19.54 o 
  -7   5  13       95.02       53.32     37.18 o 
  -6   5  13        6.59      -20.33     42.00 o 
  -5   5  13       16.60      -19.33     35.33 o 
  -4   5  13       71.63       52.88     24.80 o 
  -3   5  13       61.42       71.60     42.33 o 
  -2   5  13        1.18       -5.21     25.55 o 
  -1   5  13        0.25      -13.89     25.84 o 
   0   5  13        1.35      -34.46     32.16 o 
   1   5  13        0.23        1.97     21.27 o 
   2   5  13        0.45      -20.56     19.12 o 
   3   5  13        6.77       19.12     20.79 o 
  -7   6  13       23.58       24.00     41.00 o 
  -6   6  13        1.36      -52.99     35.33 o 
  -5   6  13        2.34       -8.33     40.00 o 
  -4   6  13       29.69       38.33     35.00 o 
  -3   6  13        4.54        1.00     25.45 o 
  -2   6  13       31.34       96.95     27.31 o 
  -1   6  13       60.26       63.68     27.29 o 
   0   6  13        2.59      -22.28     26.38 o 
   1   6  13       14.22      -24.74     21.76 o 
   2   6  13        1.69      -35.80     23.87 o 
  -6   7  13        8.34      -17.00     43.66 o 
  -5   7  13       13.40      -10.00     40.66 o 
  -4   7  13       29.01        4.00     39.00 o 
  -3   7  13       86.83       38.33     38.00 o 
  -2   7  13       22.68       10.46     27.33 o 
  -1   7  13        1.00       47.29     36.83 o 
   0   7  13       18.63       -5.94     27.19 o 
   1   7  13        1.27       14.46     24.16 o 
  -5   8  13        4.42       24.00     43.00 o 
  -4   8  13        6.13      -35.66     34.33 o 
  -3   8  13       15.13      -21.66     36.33 o 
  -2   8  13       19.26       13.00     38.00 o 
  -1   8  13       18.68       17.33     38.33 o 
   0   8  13        3.21       35.61     35.16 o 
  -2   9  13       24.51        9.67     38.66 o 
  -6   0  14       32.24       45.56     32.78 o 
  -4   0  14      201.90      203.98     39.66 o 
  -2   0  14        3.98      -41.33     39.00 o 
   0   0  14       61.84       60.66     39.66 o 
   2   0  14       10.69        7.67     39.00 o 
  -7   1  14       49.61       52.57     27.23 o 
  -6   1  14       60.28       70.63     25.30 o 
  -5   1  14        2.22      -43.13     28.75 o 
  -4   1  14       11.15       50.05     28.87 o 
  -3   1  14       14.23       59.71     28.75 o 
  -2   1  14        4.97      -13.20     25.52 o 
  -1   1  14        5.07       39.90     26.82 o 
   0   1  14        5.09      -11.85     25.90 o 
   1   1  14        1.13        3.15     25.71 o 
   2   1  14       19.08       -3.38     30.63 o 
   3   1  14        1.05        6.22     26.80 o 
  -7   2  14       26.12       48.98     41.64 o 
  -6   2  14        1.07      -25.18     24.54 o 
  -5   2  14      121.06      151.10     43.66 o 
  -4   2  14       43.72       31.16     28.99 o 
  -3   2  14       26.12       22.60     51.99 o 
  -2   2  14        1.10       10.48     27.56 o 
  -1   2  14        5.91       -7.52     24.38 o 
   0   2  14        0.04      -14.26     28.23 o 
   1   2  14        5.48       37.39     27.76 o 
   2   2  14        0.05        0.89     24.08 o 
  -7   3  14       16.54      -44.62     38.50 o 
  -6   3  14       10.07      -17.98     24.57 o 
  -5   3  14       18.73       28.60     29.07 o 
  -4   3  14       24.63       21.66     26.72 o 
  -3   3  14       33.44       -2.31     41.16 o 
  -2   3  14        4.11       27.60     24.98 o 
  -1   3  14       40.89       75.68     29.46 o 
   0   3  14       22.04       14.91     50.16 o 
   1   3  14        6.81        7.51     29.32 o 
   2   3  14        4.44       12.88     28.57 o 
  -7   4  14        6.00       45.13     34.96 o 
  -6   4  14        5.37      -39.76     74.66 o 
  -5   4  14        8.24       -4.34     28.55 o 
  -4   4  14       32.68       26.63     36.16 o 
  -3   4  14       34.06       -2.84     30.33 o 
  -2   4  14        9.08       16.83     41.33 o 
  -1   4  14        2.58       15.89     28.68 o 
   0   4  14        5.57       21.50     29.47 o 
   1   4  14        5.99        0.01     29.83 o 
   2   4  14        0.01       -4.56     25.15 o 
  -6   5  14       52.67       22.33     41.66 o 
  -5   5  14        1.12      -23.33     43.33 o 
  -4   5  14       37.61       62.01     28.99 o 
  -3   5  14        0.40      -12.60     28.03 o 
  -2   5  14       30.35       40.67     28.63 o 
  -1   5  14        0.40      -11.99     26.63 o 
   0   5  14        0.71       23.07     27.81 o 
   1   5  14        0.02      -11.24     28.38 o 
  -5   6  14        3.18      -44.66     43.00 o 
  -4   6  14        7.63        9.67     42.00 o 
  -3   6  14        4.63        7.65     51.16 o 
  -2   6  14        0.98      -15.78     26.10 o 
  -1   6  14        0.26       -0.78     29.02 o 
   0   6  14        3.82       -4.04     30.03 o 
   1   6  14        5.08       -8.84     38.66 o 
  -4   7  14       28.58      -10.67     37.00 o 
  -3   7  14       10.47        7.33     35.33 o 
  -2   7  14        7.06        1.67     39.33 o 
  -1   7  14        2.93        5.42     56.83 o 
  -5   0  15       18.12      100.66     47.00 o 
  -3   0  15       45.96       30.00     39.33 o 
  -1   0  15        6.05      -25.33     43.33 o 
   1   0  15       12.52      -19.00     45.66 o 
  -6   1  15        0.90        3.43     39.16 o 
  -5   1  15       14.26        3.50     39.66 o 
  -4   1  15        1.25        9.68     29.80 o 
  -3   1  15        0.13        5.72     28.99 o 
  -2   1  15        0.34      -42.56     28.37 o 
  -1   1  15        5.10       11.36     28.51 o 
   0   1  15       39.25       64.70     32.35 o 
   1   1  15       59.05       70.61     34.66 o 
  -6   2  15       34.19       46.94     32.46 o 
  -5   2  15        0.01      -12.17     31.58 o 
  -4   2  15        1.07      -13.80     52.33 o 
  -3   2  15       25.57       14.21     27.46 o 
  -2   2  15       14.73        7.65     27.45 o 
  -1   2  15        6.57       -7.34     29.08 o 
   0   2  15        0.36      -21.94     55.49 o 
   1   2  15        0.05      -20.06     49.16 o 
  -6   3  15       26.11       51.50     50.83 o 
  -5   3  15        3.60      -14.28     29.49 o 
  -4   3  15        2.78      -20.96     38.66 o 
  -3   3  15        4.14       -2.60     30.76 o 
  -2   3  15       13.71        1.39     30.16 o 
  -1   3  15       13.95       11.81     43.83 o 
   0   3  15       12.15      -27.74     30.98 o 
   1   3  15        0.01       62.39     33.34 o 
  -5   4  15        1.25      -30.74     31.38 o 
  -4   4  15       13.12       18.16     30.74 o 
  -3   4  15        3.35       -8.28     36.66 o 
  -2   4  15        4.58      -11.33     30.87 o 
  -1   4  15        0.22       20.07     29.22 o 
   0   4  15        0.30       -6.44     52.49 o 
  -5   5  15       18.35       48.33     42.33 o 
  -4   5  15        2.19      -12.49     31.30 o 
  -3   5  15        1.57      -19.34     30.75 o 
  -2   5  15        0.68        6.86     29.12 o 
  -1   5  15        6.37      -19.67     28.99 o 
  -3   6  15       28.77       55.33     46.00 o 
  -4   0  16        3.32        7.33     42.33 o 
  -2   0  16       11.64      -13.00     47.99 o 
  -5   1  16       29.13       87.41     35.53 o 
  -4   1  16       38.93        3.51     34.41 o 
  -3   1  16       14.51        2.85     32.17 o 
  -2   1  16        0.15       29.51     34.33 o 
  -1   1  16        0.40       34.19     34.41 o 
  -4   2  16        5.39       18.43     33.66 o 
  -3   2  16        0.39       30.40     54.33 o 
  -2   2  16        1.15       73.97     34.76 o 
  -1   2  16        0.10       38.88     32.12 o 
  -3   3  16        1.40      -20.09     33.79 o 
  -2   3  16        2.63        6.09     34.05 o 
                                                 
